# Supplementary material for: Hydrogen bond guidance and aromatic stacking drive liquid-liquid phase separation of intrinsically disordered histidine-rich peptides
Source: Nat Commun. 2019 Nov 29;10:5465. doi: 10.1038/s41467-019-13469-8 (PMC6884462; doi:10.1038/s41467-019-13469-8)
Supplement: Supplementary file 2 — Source Data [file 41467_2019_13469_MOESM2_ESM.xlsx]

## Sheet: Figure 2e
	HBP-1		V3-N		V4-N		V5-N		V6-N		V7-N		V1-C		V2-C		V3-C		V4-C		V5-C		V6-C		V7-C		GY-23		GA-25		GH-25
pH/salt concentration	100 mM	1 M	100 mM	1 M	100 mM	1 M	100 mM	1 M	100 mM	1 M	100 mM	1 M	100 mM	1 M	100 mM	1 M	100 mM	1 M	100 mM	1 M	100 mM	1 M	100 mM	1 M	100 mM	1 M	100 mM	1 M	100 mM	1 M	100 mM	1 M
9	500	250											21	15	100	75	100	50	200	100	250	75	300	250	500	150	330	225
8	100	50										500	13	10	50	30	50	30	100	50	75	60	150	125	250	125	225	175
7	35	25								400		300	13	10	75	40	75	50	200	100	150	75	500	300	750	500	225	175
6.5																	750	500									500	400
6	30	20						500		250		180	21	15	500	300
5.5	65
5.25	500
5		25						225		150		150	200	100

## Sheet: Figure 3b
	GY-25-V1		GY-25-V2		GY-20
pH/salt concentration	100 mM	1 M	100 mM	1 M	100 mM	1 M
9	600	350	500	400	300	250
8	350	250	400	300	250	200
7	500	300	700	500	350	225
6.5		600			600	500
6
5

## Sheet: Figure 5a
q (nm-1)	GY-23 peptide before LLPS	dilute phase after LLPS	coacervate-rich phase
0.07047	0.3557	-0.24618	6.61869
0.07118	0.29488	-0.15983	6.3852
0.0719	0.21823	-0.12785	6.21105
0.07261	0.1925	-0.08945	6.10648
0.07332	0.16739	-0.10691	5.97643
0.07403	0.20944	-0.12007	5.82642
0.07474	0.25474	-0.08809	5.70154
0.07545	0.21765	-0.06223	5.59463
0.07617	0.17706	-0.06038	5.42338
0.07688	0.14532	-0.06672	5.29697
0.07759	0.14615	-0.06477	5.22056
0.0783	0.16979	-0.01442	5.16582
0.07901	0.18698	-0.00849	5.08945
0.07973	0.20214	-0.01089	4.98979
0.08044	0.20648	-0.03254	4.90122
0.08115	0.18288	-0.01436	4.76892
0.08186	0.15544	0.00271	4.68717
0.08257	0.13035	0.01195	4.593
0.08328	0.12935	0.01516	4.50065
0.084	0.14747	0.01422	4.42449
0.08471	0.13432	0.00333	4.33652
0.08542	0.13744	0.0133	4.26892
0.08613	0.12099	0.02936	4.20173
0.08684	0.1322	0.01611	4.14598
0.08756	0.14479	0.0024	4.10889
0.08827	0.16445	-0.02274	4.00237
0.08898	0.16041	-0.02149	3.93144
0.08969	0.14818	-0.0305	3.86764
0.0904	0.11529	-0.03024	3.83216
0.09111	0.07276	-0.04895	3.72175
0.09183	0.05483	-0.05173	3.60914
0.09254	0.04999	-0.06304	3.50985
0.09325	0.06447	-0.06255	3.39638
0.09396	0.08578	-0.05978	3.33498
0.09467	0.09632	-0.05171	3.28611
0.09539	0.10466	-0.03037	3.24487
0.0961	0.09893	-0.02965	3.16717
0.09681	0.07807	-0.02487	3.10467
0.09752	0.05529	-0.02034	3.06431
0.09823	0.04206	-0.00422	3.00152
0.09894	0.04711	0.02001	2.95808
0.09966	0.05322	0.028	2.90437
0.10037	0.0674	0.02661	2.87839
0.10108	0.06891	-0.00422	2.79868
0.10179	0.05258	-0.02438	2.74577
0.1025	0.0309	-0.018	2.71595
0.10322	0.00658	-0.01392	2.68589
0.10393	0.01522	-0.000606716	2.65292
0.10464	0.02085	-0.01711	2.58598
0.10535	0.01564	-0.0155	2.52468
0.10606	0.00509	-0.01894	2.4643
0.10678	0.00569	-0.02236	2.42443
0.10749	0.0087	-0.0362	2.404
0.1082	0.0067	-0.04772	2.37228
0.10891	0.0146	-0.03259	2.36112
0.10962	0.02242	-0.0215	2.33948
0.11033	0.04548	-0.01942	2.30574
0.11105	0.05152	-0.01744	2.24714
0.11176	0.04576	-0.02062	2.18732
0.11247	0.04368	-0.02295	2.14205
0.11318	0.05401	-0.01943	2.11299
0.11389	0.06077	-0.02809	2.07968
0.11461	0.06751	-0.02307	2.03892
0.11532	0.0633	-0.01662	1.9954
0.11603	0.05237	-0.00607	1.9646
0.11674	0.03883	-0.00357	1.94687
0.11745	0.0335	-0.00925	1.92189
0.11816	0.03649	-0.01255	1.90651
0.11888	0.03276	-0.01169	1.89666
0.11959	0.02776	-0.00765	1.88308
0.1203	0.01804	-0.00649	1.85036
0.12101	0.01993	-0.0018	1.79147
0.12172	0.02063	0.00364	1.74988
0.12244	0.01838	0.00161	1.72121
0.12315	0.01689	-0.0045	1.68669
0.12386	0.01938	-0.00867	1.66078
0.12457	0.01831	-0.00746	1.62766
0.12528	0.01874	-0.00489	1.59924
0.12599	0.01021	-0.00282	1.5722
0.12671	0.00343	0.00291	1.56802
0.12742	0.00445	0.000348099	1.56073
0.12813	0.0113	-0.00976	1.53882
0.12884	0.01662	-0.01554	1.49648
0.12955	0.02681	-0.01678	1.47238
0.13027	0.03207	-0.01279	1.45458
0.13098	0.02992	-0.01224	1.43899
0.13169	0.02599	-0.00615	1.42559
0.1324	0.02348	-0.0032	1.40463
0.13311	0.01839	0.000810588	1.37322
0.13382	0.01589	-0.00263	1.36042
0.13454	0.01592	-0.00778	1.35124
0.13525	0.01569	-0.00842	1.33579
0.13596	0.01007	-0.0028	1.31254
0.13667	0.00509	0.000305033	1.29035
0.13738	0.00148	0.0071	1.26991
0.1381	0.00963	0.00449	1.25082
0.13881	0.01199	0.00602	1.22672
0.13952	0.01282	0.00482	1.23004
0.14023	0.01058	-0.00304	1.21917
0.14094	0.01067	-0.00696	1.19472
0.14165	0.01573	-0.00783	1.17503
0.14237	0.01728	-0.00769	1.16019
0.14308	0.0184	-0.00476	1.15683
0.14379	0.01519	-0.00582	1.13126
0.1445	0.01708	-0.00691	1.10393
0.14521	0.0154	-0.00454	1.086
0.14593	0.01874	-0.00339	1.08288
0.14664	0.01631	3.64808e-05	1.07273
0.14735	0.01508	-0.00055544	1.05835
0.14806	0.02017	-0.00562	1.05117
0.14877	0.02031	-0.00706	1.04347
0.14949	0.01823	-0.00747	1.02684
0.1502	0.01484	-0.00212	1.0092
0.15091	0.00766	-0.000407393	0.99125
0.15162	0.0061	-0.00417	0.98011
0.15233	0.00979	-0.00471	0.9686
0.15304	0.01013	-0.00682	0.93732
0.15376	0.0121	-0.00605	0.92738
0.15447	0.01207	-0.00591	0.92311
0.15518	0.00624	-0.00284	0.91373
0.15589	0.0048	-0.00261	0.89989
0.1566	0.00297	-0.00151	0.87664
0.15732	0.00419	-0.00213	0.85766
0.15803	0.01365	-0.00325	0.84143
0.15874	0.01407	-0.00124	0.84034
0.15945	0.01564	-0.0017	0.84599
0.16016	0.01271	-0.00202	0.84351
0.16087	0.0079	0.00045717	0.8291
0.16159	0.00806	0.00223	0.81256
0.1623	0.00662	0.00303	0.79707
0.16301	0.0051	0.00464	0.78502
0.16372	0.00269	0.00445	0.77645
0.16443	0.00299	-0.00115	0.75974
0.16515	0.00295	-0.00573	0.746
0.16586	0.0027	-0.00728	0.73985
0.16657	0.00211	-0.00391	0.73198
0.16728	0.00276	-0.000267812	0.71697
0.16799	0.00224	-0.000939408	0.69858
0.1687	0.00233	0.000771727	0.69493
0.16942	0.00215	0.000375696	0.70812
0.17013	0.00186	0.000849288	0.70549
0.17084	0.0065	7.07813e-05	0.69172
0.17155	0.0068	-7.07914e-05	0.67181
0.17226	0.00864	0.0042	0.66014
0.17298	0.00678	0.00686	0.65597
0.17369	0.00388	0.00297	0.65505
0.1744	0.00135	-0.00269	0.64961
0.17511	-0.0025	-0.00745	0.63919
0.17582	-0.00392	-0.00546	0.63672
0.17653	-0.00136	-0.00241	0.63154
0.17725	0.000902622	-0.00236	0.62128
0.17796	0.00615	-0.00411	0.61074
0.17867	0.00464	-0.00516	0.60211
0.17938	0.00356	-0.00662	0.5966
0.18009	0.005	-0.00438	0.58598
0.18081	0.00636	-0.00231	0.58016
0.18152	0.00777	-0.00151	0.5744
0.18223	0.00649	-0.00302	0.57319
0.18294	0.00343	-0.00277	0.56608
0.18365	0.00253	-0.00213	0.56213
0.18436	0.00423	-0.00137	0.5595
0.18508	0.0047	0.00036789	0.54158
0.18579	0.00601	0.00055613	0.5351
0.1865	0.00362	0.00142	0.52345
0.18721	0.000602022	-0.000477401	0.52498
0.18792	0.00123	-0.00365	0.52878
0.18864	0.0018	-0.00291	0.52767
0.18935	0.0017	0.000427438	0.52466
0.19006	0.00166	0.00293	0.51142
0.19077	0.00651	-6.32698e-05	0.50143
0.19148	0.00949	-0.0048	0.48957
0.19219	0.01076	-0.00947	0.47771
0.19291	0.00548	-0.0104	0.46929
0.19362	0.0031	-0.00775	0.46081
0.19433	0.00366	-0.00216	0.45593
0.19504	0.00512	0.00239	0.44912
0.19575	0.00943	0.00264	0.43949
0.19647	0.0116	0.000206897	0.43895
0.19718	0.01275	0.000655633	0.43931
0.19789	0.01294	0.000214703	0.43657
0.1986	0.0101	-0.00156	0.43531
0.19931	0.00658	-0.00431	0.43271
0.20003	0.00323	-0.0059	0.42742
0.20074	0.00283	-0.00295	0.41868
0.20145	0.00309	-5.29185e-05	0.40689
0.20216	0.00455	3.60064e-05	0.4059
0.20287	0.00531	0.000912654	0.40821
0.20358	0.00384	0.000521536	0.40971
0.2043	0.00271	0.00218	0.40194
0.20501	0.00122	0.00457	0.39239
0.20572	0.00281	0.00645	0.39118
0.20643	0.00397	0.00764	0.39417
0.20714	0.00421	0.00696	0.39507
0.20786	0.00432	0.00492	0.38576
0.20857	0.00417	0.000476905	0.37287
0.20928	0.00385	-0.000825588	0.36947
0.20999	0.00214	-0.000205597	0.36818
0.2107	0.000873519	0.00325	0.37043
0.21141	2.69988e-05	0.0046	0.36691
0.21213	-0.000394736	0.00428	0.36359
0.21284	-0.00132	0.00291	0.35816
0.21355	-0.00107	0.00236	0.35508
0.21426	-0.000699182	0.00281	0.34959
0.21497	0.000930327	0.00314	0.34185
0.21569	0.00208	0.000961086	0.33405
0.2164	0.00119	-0.00117	0.33189
0.21711	0.00203	-0.0019	0.33454
0.21782	0.00325	-0.00219	0.3365
0.21853	0.00637	-0.00114	0.33523
0.21924	0.00848	0.000696075	0.33231
0.21996	0.00597	0.00278	0.33419
0.22067	0.00446	0.00181	0.33231
0.22138	0.00298	0.00192	0.33333
0.22209	0.00495	0.000916671	0.32751
0.2228	0.00865	0.000809387	0.3202
0.22352	0.01	0.000307526	0.31677
0.22423	0.01044	-0.000172233	0.31137
0.22494	0.00804	0.00133	0.30795
0.22565	0.00438	0.00231	0.30633
0.22636	0.00227	0.0013	0.3062
0.22707	0.000183461	-0.000101943	0.30944
0.22779	-0.000336381	-0.00273	0.30767
0.2285	-0.000939471	-0.00236	0.30406
0.22921	8.2918e-05	8.55197e-05	0.30253
0.22992	0.000261778	0.00298	0.29659
0.23063	-0.000260397	0.00448	0.28932
0.23135	-0.000477415	0.00568	0.28532
0.23206	0.000152833	0.00527	0.28755
0.23277	0.00179	0.00314	0.29158
0.23348	0.00355	0.00056298	0.29329
0.23419	0.00185	-0.00136	0.28631
0.2349	-0.000719779	-6.40973e-05	0.27717
0.23562	-0.00305	0.000775954	0.27234
0.23633	-0.00122	0.0017	0.26967
0.23704	0.00196	0.00157	0.27243
0.23775	0.00423	0.00249	0.27426
0.23846	0.00478	0.000857944	0.27205
0.23918	0.00525	-0.000884303	0.26675
0.23989	0.0048	-0.00204	0.25571
0.2406	0.00447	-0.00256	0.25251
0.24131	0.00449	-0.00163	0.25202
0.24202	0.00402	-0.000645207	0.25075
0.24273	0.00347	0.00205	0.24784
0.24345	0.00079992	0.00406	0.24806
0.24416	-0.00113	0.00521	0.24798
0.24487	-0.000493449	0.00393	0.25115
0.24558	0.000260242	0.00215	0.25158
0.24629	0.00152	0.000308708	0.24821
0.24701	0.00256	-0.000276526	0.24068
0.24772	0.00303	0.00118	0.23506
0.24843	0.00503	0.00309	0.23752
0.24914	0.00583	0.00285	0.23675
0.24985	0.00563	0.00109	0.23189
0.25057	0.00353	-0.000270521	0.22871
0.25128	0.00144	0.000394615	0.22829
0.25199	0.0011	0.000147577	0.22685
0.2527	0.0013	-0.000148919	0.2223
0.25341	0.00283	-0.000317964	0.21968
0.25412	0.00186	2.18903e-05	0.21548
0.25484	0.00224	0.00108	0.21363
0.25555	0.00224	0.00258	0.21108
0.25626	0.00261	0.00356	0.21035
0.25697	0.00428	0.00424	0.21323
0.25768	0.00286	0.00204	0.21367
0.2584	0.00298	-0.000350114	0.21442
0.25911	0.00319	-0.000244022	0.2145
0.25982	0.00297	0.000278157	0.21095
0.26053	0.00283	0.00228	0.20867
0.26124	0.0016	0.00222	0.20656
0.26195	0.00152	0.00137	0.20412
0.26267	0.00117	0.00142	0.20114
0.26338	0.000387395	0.00125	0.19707
0.26409	-0.000783998	0.000609348	0.19458
0.2648	-0.000991942	0.000977236	0.19314
0.26551	0.000565411	0.00103	0.19503
0.26623	0.000665462	0.00118	0.19443
0.26694	0.000924541	0.000595388	0.19139
0.26765	0.00114	-0.00105	0.18889
0.26836	0.00139	-0.00186	0.18601
0.26907	0.00242	-0.00288	0.18402
0.26978	0.003	-0.00298	0.17685
0.2705	0.00252	-0.00148	0.17647
0.27121	0.00241	-0.000116942	0.17554
0.27192	0.00204	0.00198	0.17744
0.27263	0.00357	0.00327	0.17465
0.27334	0.00373	0.00324	0.17104
0.27406	0.00209	0.00325	0.17032
0.27477	0.000688935	0.00201	0.16983
0.27548	0.00121	-0.00021896	0.16839
0.27619	0.00302	-0.00251	0.16773
0.2769	0.00336	-0.00278	0.16995
0.27761	0.0039	-0.000906332	0.17142
0.27833	0.00381	0.000940647	0.17019
0.27904	0.00252	0.00177	0.1648
0.27975	0.000777802	0.00105	0.15976
0.28046	0.00143	0.00153	0.156
0.28117	0.00256	0.0018	0.15255
0.28189	0.00222	0.00228	0.15079
0.2826	0.00147	0.00212	0.14962
0.28331	0.0012	0.00141	0.15096
0.28402	0.00153	0.00113	0.15078
0.28473	0.00162	0.000571441	0.15159
0.28544	0.000724954	0.00112	0.1527
0.28616	0.000602695	0.00154	0.15225
0.28687	-0.000802165	0.00262	0.15109
0.28758	-0.00198	0.00257	0.14936
0.28829	-0.00174	0.00187	0.14921
0.289	-5.44404e-05	0.00175	0.14974
0.28972	0.00208	0.00217	0.14681
0.29043	0.00185	0.00283	0.14317
0.29114	0.00218	0.00222	0.13984
0.29185	0.00147	0.000962969	0.13921
0.29256	0.00165	1.35102e-05	0.14051
0.29327	0.00121	-0.000129557	0.13994
0.29399	0.00139	0.00101	0.13806
0.2947	0.00228	0.00178	0.13754
0.29541	0.00284	0.00248	0.13823
0.29612	0.00345	0.00266	0.13963
0.29683	0.00348	0.00197	0.14086
0.29755	0.00203	0.00199	0.13969
0.29826	0.00126	0.00215	0.13616
0.29897	0.000473213	0.00133	0.13214
0.29968	0.00117	0.000507247	0.1283
0.30039	0.00156	2.21567e-05	0.12686
0.30111	0.0024	-0.000870364	0.12508
0.30182	0.00304	-0.00135	0.12497
0.30253	0.00284	-0.000123735	0.12735
0.30324	0.00238	0.00214	0.13121
0.30395	0.00189	0.00365	0.13331
0.30466	0.000673385	0.00262	0.12729
0.30538	-9.48525e-05	0.000133795	0.12245
0.30609	-0.000647898	-0.00158	0.12055
0.3068	-0.000101184	-0.00181	0.12064
0.30751	0.000171176	-0.00135	0.12174
0.30822	0.000709814	-0.000103799	0.12035
0.30894	0.000832074	0.00045633	0.12165
0.30965	0.00091788	0.00104	0.12131
0.31036	0.00147	0.00127	0.12042
0.31107	0.00238	0.00173	0.11791
0.31178	0.00375	0.00173	0.11475
0.31249	0.00482	0.0018	0.11405
0.31321	0.00518	0.00221	0.11388
0.31392	0.00374	0.00219	0.11269
0.31463	0.00233	0.0033	0.11236
0.31534	0.000794741	0.00278	0.11052
0.31605	-0.000366259	0.00179	0.11216
0.31677	-0.000386976	0.000275423	0.11146
0.31748	-0.000343565	-0.000266142	0.1108
0.31819	-8.94431e-05	0.000721093	0.10742
0.3189	0.0008731	0.00132	0.10429
0.31961	0.00128	0.0019	0.10383
0.32032	0.00181	0.00148	0.10345
0.32104	0.00164	0.000700046	0.10426
0.32175	0.00165	6.97259e-05	0.10368
0.32246	0.00187	-0.000149264	0.10349
0.32317	0.00346	1.47993e-06	0.10245
0.32388	0.00246	0.000786031	0.10007
0.3246	0.00148	0.000739435	0.09806
0.32531	0.000463911	0.00101	0.09669
0.32602	0.00104	0.00036681	0.09641
0.32673	0.00142	0.000818873	0.09701
0.32744	0.00102	0.00145	0.09791
0.32815	0.00053038	0.00115	0.09829
0.32887	0.00226	0.00145	0.09627
0.32958	0.00415	0.00156	0.09509
0.33029	0.00467	0.00179	0.09439
0.331	0.00488	0.00183	0.09556
0.33171	0.00397	0.00105	0.09652
0.33243	0.00298	0.000853801	0.09532
0.33314	0.0014	0.000594634	0.09609
0.33385	-4.44701e-05	0.000280949	0.09468
0.33456	-9.97555e-05	6.44469e-05	0.09204
0.33527	0.00030807	-0.00080051	0.08935
0.33598	0.000471526	-0.001	0.08967
0.3367	0.000495218	-0.00172	0.09051
0.33741	0.0012	-0.00108	0.09029
0.33812	0.00256	-0.00096518	0.0894
0.33883	0.0031	-0.00135	0.0898
0.33954	0.00278	-0.000961344	0.08954
0.34026	0.00183	-0.000344222	0.08582
0.34097	0.00116	0.000527332	0.08211
0.34168	0.00101	0.00137	0.08073
0.34239	0.00125	0.001	0.08164
0.3431	0.00147	0.000566125	0.07998
0.34381	0.00093807	-0.000684997	0.07787
0.34453	0.000339417	-0.000428319	0.07837
0.34524	0.000224386	0.000539	0.07962
0.34595	0.00173	0.00173	0.08078
0.34666	0.00279	0.00233	0.08104
0.34737	0.00297	0.00222	0.07988
0.34809	0.00208	0.00148	0.08056
0.3488	0.000865293	0.00103	0.0817
0.34951	0.000525357	-0.000467737	0.08234
0.35022	0.00126	-0.00147	0.08361
0.35093	0.00166	-0.00127	0.08206
0.35164	0.0022	-0.00085153	0.07942
0.35236	0.00265	-1.27528e-05	0.07722
0.35307	0.00267	-0.000408582	0.07654
0.35378	0.00148	-0.000429902	0.07447
0.35449	0.00136	-0.000275257	0.07337
0.3552	0.00176	0.000518361	0.07349
0.35592	0.00229	0.00148	0.07393
0.35663	0.00192	0.00277	0.0745
0.35734	0.00114	0.00317	0.07547
0.35805	0.000806374	0.00367	0.07683
0.35876	0.00102	0.00252	0.07736
0.35947	0.00224	0.00111	0.07665
0.36019	0.00234	0.000892513	0.07476
0.3609	0.00218	-0.000154292	0.07317
0.36161	0.00233	-0.000921138	0.07175
0.36232	0.00201	-0.00101	0.07273
0.36303	0.00176	-0.000460494	0.07443
0.36375	0.000899615	0.000488638	0.0739
0.36446	0.000311753	0.000841419	0.07395
0.36517	0.000413394	0.00148	0.07033
0.36588	0.000883731	0.00256	0.0688
0.36659	0.00164	0.00385	0.0683
0.36731	0.00107	0.00317	0.06847
0.36802	0.000494145	0.00252	0.06949
0.36873	-0.000153093	0.00187	0.06821
0.36944	0.000141975	0.00213	0.06765
0.37015	0.00147	0.00223	0.0678
0.37086	0.00252	0.00116	0.06722
0.37158	0.003	0.000873876	0.06808
0.37229	0.00146	0.000785006	0.06689
0.373	-0.000891008	0.000855898	0.06558
0.37371	-0.00223	0.00115	0.06526
0.37442	-0.00108	0.000338639	0.06502
0.37514	0.00173	0.000607451	0.06612
0.37585	0.00287	0.000476604	0.06569
0.37656	0.00255	0.000912914	0.06735
0.37727	0.00187	0.00149	0.06813
0.37798	0.00147	0.00123	0.06775
0.37869	0.00167	0.00107	0.06519
0.37941	0.00111	9.10298e-05	0.06257
0.38012	0.000888115	0.000609437	0.06306
0.38083	0.00137	0.00134	0.06314
0.38154	0.00114	0.00181	0.06233
0.38225	0.000645051	0.00142	0.06081
0.38297	0.000266397	0.000613976	0.0606
0.38368	-0.000238137	0.00033771	0.06058
0.38439	3.40481e-05	0.0009822	0.06161
0.3851	0.000259568	0.00124	0.06181
0.38581	0.000500274	0.000915004	0.06183
0.38652	0.000761538	0.00103	0.0599
0.38724	0.00030724	0.000813798	0.05827
0.38795	0.00164	0.00122	0.05782
0.38866	0.00249	0.000845633	0.0583
0.38937	0.0019	0.000131278	0.05781
0.39008	0.000480256	0.000240535	0.0578
0.3908	-0.000359755	0.00131	0.05842
0.39151	-0.000279982	0.00159	0.05902
0.39222	0.00104	0.000873374	0.05804
0.39293	0.00177	4.96323e-05	0.05788
0.39364	0.00224	-3.13701e-05	0.05828
0.39435	0.00222	0.00132	0.05839
0.39507	0.00224	0.0012	0.05737
0.39578	0.00265	0.00106	0.05581
0.39649	0.00252	-0.000242358	0.05543
0.3972	0.00187	-0.000268061	0.05634
0.39791	0.00139	-8.38842e-05	0.0563
0.39863	0.00117	2.76607e-05	0.05412
0.39934	0.000631422	0.000237857	0.05303
0.40005	0.000243658	0.00151	0.05327
0.40076	0.000654845	0.0022	0.0538
0.40147	0.00128	0.00245	0.05234
0.40218	0.00131	0.00145	0.04993
0.4029	0.00109	0.0011	0.04856
0.40361	0.00056115	0.000960721	0.04809
0.40432	0.000381095	0.00148	0.04946
0.40503	0.0011	0.00213	0.05027
0.40574	0.00132	0.00266	0.05043
0.40646	0.00182	0.00372	0.04982
0.40717	0.00217	0.00386	0.04983
0.40788	0.0022	0.00307	0.04951
0.40859	0.00151	0.0024	0.05051
0.4093	0.00114	0.00273	0.05071
0.41001	0.00102	0.00273	0.04915
0.41073	0.00078292	0.0018	0.04735
0.41144	-1.8217e-05	0.000329393	0.04478
0.41215	-0.000856097	-0.000346551	0.04378
0.41286	-0.000902615	0.000935679	0.04254
0.41357	-0.00111	0.00231	0.04357
0.41429	-0.000981466	0.0027	0.0457
0.415	-7.76109e-05	0.00235	0.04823
0.41571	0.000739285	0.002	0.04882
0.41642	0.00168	0.00174	0.04872
0.41713	0.00205	0.00112	0.04764
0.41784	0.00157	0.00107	0.04664
0.41856	0.00116	0.000944635	0.04555
0.41927	0.00169	0.000942799	0.04547
0.41998	0.00179	0.000779994	0.04601
0.42069	0.00229	-0.00025541	0.04465
0.4214	0.00236	-0.000564945	0.04353
0.42212	0.0031	-0.000846248	0.04189
0.42283	0.0033	-0.000321601	0.04068
0.42354	0.00215	0.000794653	0.04074
0.42425	0.000740921	0.00178	0.04119
0.42496	-0.000216951	0.00244	0.0424
0.42567	-0.000302431	0.00214	0.04299
0.42639	0.000606096	0.00184	0.04386
0.4271	0.00094175	0.000879703	0.04405
0.42781	0.00123	0.00144	0.04423
0.42852	0.00148	0.00163	0.0439
0.42923	0.00178	0.00109	0.04244
0.42995	0.00144	0.000306952	0.04208
0.43066	0.000204227	0.000649701	0.04013
0.43137	-0.000727793	0.00135	0.03974
0.43208	-0.00103	0.00227	0.03991
0.43279	-0.000240709	0.00234	0.03981
0.4335	0.00083834	0.003	0.04001
0.43422	0.00116	0.00355	0.03973
0.43493	0.00133	0.00354	0.04009
0.43564	0.00115	0.00371	0.04075
0.43635	0.00112	0.00239	0.04026
0.43706	0.000951964	0.00123	0.04057
0.43778	0.00124	0.000472427	0.03954
0.43849	0.00178	0.000666503	0.03929
0.4392	0.00175	0.00113	0.03794
0.43991	0.00144	0.0011	0.03666
0.44062	0.00105	0.000486784	0.03693
0.44133	0.00098011	0.000711297	0.037
0.44205	0.000830003	0.00121	0.03728
0.44276	0.00109	0.00146	0.03725
0.44347	0.00102	0.00114	0.03661
0.44418	0.00108	0.000392933	0.03611
0.44489	0.000734734	0.000492145	0.03589
0.44561	0.000331147	0.000282189	0.03625
0.44632	0.000811526	0.000203706	0.03714
0.44703	0.00143	0.000191057	0.03678
0.44774	0.00228	0.0011	0.03783
0.44845	0.00257	0.00238	0.0381
0.44916	0.00197	0.00268	0.03721
0.44988	0.00135	0.00182	0.03578
0.45059	0.000432998	0.00113	0.03528
0.4513	0.000847921	0.00062004	0.03603
0.45201	0.00126	0.000169463	0.03674
0.45272	0.0015	-0.000176269	0.03675
0.45344	0.0016	8.84776e-05	0.03572
0.45415	0.00127	-0.000102798	0.03441
0.45486	0.000983294	-0.000270497	0.03365
0.45557	0.000853333	-0.000560089	0.03393
0.45628	0.00123	0.000147787	0.03514
0.45699	0.00154	0.000981667	0.03528
0.45771	0.00171	0.00156	0.03569
0.45842	0.00145	0.00167	0.03502
0.45913	0.00107	0.00185	0.03344
0.45984	0.000476709	0.00193	0.03343
0.46055	0.000513615	0.00205	0.03252
0.46127	-5.31819e-05	0.00165	0.03182
0.46198	-2.83563e-05	0.00114	0.03175
0.46269	0.00015901	0.00178	0.03165
0.4634	0.001	0.00173	0.03232
0.46411	0.0016	0.00214	0.03234
0.46482	0.00166	0.00217	0.0322
0.46554	0.000969191	0.00161	0.03065
0.46625	0.000438714	0.000449629	0.03013
0.46696	0.000165291	0.000373705	0.03022
0.46767	0.00107	0.000751663	0.03089
0.46838	0.00114	0.00171	0.03051
0.4691	0.000815253	0.00209	0.02931
0.46981	8.48516e-05	0.00233	0.02961
0.47052	-0.00036203	0.00223	0.02937
0.47123	0.000565675	0.00255	0.02929
0.47194	0.00145	0.00346	0.02922
0.47266	0.00214	0.0039	0.02916
0.47337	0.00267	0.00377	0.02885
0.47408	0.00301	0.00259	0.02826
0.47479	0.00321	0.0021	0.02886
0.4755	0.00308	0.00158	0.03052
0.47621	0.00219	0.00135	0.03194
0.47693	0.00115	0.001	0.03107
0.47764	0.00049897	0.00081302	0.03143
0.47835	0.000508754	0.000717067	0.03073
0.47906	0.00078933	0.000253183	0.02984
0.47977	-0.000227686	-0.000182804	0.02922
0.48049	-0.00119	-0.000670466	0.02864
0.4812	-0.00156	-0.000533902	0.02941
0.48191	-0.00124	-4.04385e-05	0.02855
0.48262	-0.000566412	0.00132	0.0289
0.48333	-0.000298113	0.00245	0.02866
0.48404	0.000163316	0.00343	0.02944
0.48476	0.000515877	0.00341	0.03067
0.48547	0.00125	0.00264	0.03081
0.48618	0.00113	0.00192	0.02987
0.48689	0.00125	0.00123	0.02906
0.4876	0.00167	0.000777842	0.02826
0.48832	0.00147	0.000946507	0.02813
0.48903	0.00132	0.00112	0.02785
0.48974	0.000401847	0.00142	0.02753
0.49045	-0.000587379	0.000899068	0.02765
0.49116	-0.00039796	0.000550752	0.02788
0.49187	6.7311e-05	0.000664132	0.02789
0.49259	-0.000113793	0.000896086	0.02719
0.4933	0.00018419	0.00142	0.02642
0.49401	8.75194e-06	0.00141	0.02592
0.49472	0.000117156	0.0013	0.02625
0.49543	0.000333485	0.0013	0.02714
0.49615	0.000624982	0.00135	0.02722
0.49686	0.000464461	0.00185	0.02666
0.49757	-0.000163434	0.00197	0.0259
0.49828	-0.00106	0.0013	0.02589
0.49899	-0.000907067	0.00124	0.02554
0.4997	-0.0002951	0.00113	0.02536
0.50042	0.000744936	0.00186	0.02546
0.50113	0.0003955	0.00285	0.02487
0.50184	0.000520571	0.00275	0.02388
0.50255	0.000327495	0.00218	0.02298
0.50326	0.000497446	0.00148	0.02362
0.50398	-0.000152362	0.000699001	0.02424
0.50469	-0.000308321	0.000915629	0.02451
0.5054	8.12354e-05	0.00114	0.02364
0.50611	0.000538763	0.0015	0.02241
0.50682	0.00105	0.000823959	0.02149
0.50753	0.00124	0.000458937	0.02183
0.50825	0.000898238	-4.74198e-05	0.02201
0.50896	0.00115	0.000502409	0.02255
0.50967	0.000741539	0.00072998	0.02321
0.51038	0.000908049	0.0013	0.02382
0.51109	0.000982715	0.00222	0.02386
0.51181	0.00124	0.00259	0.0238
0.51252	0.00164	0.00252	0.02365
0.51323	0.00113	0.00175	0.02365
0.51394	0.000489124	0.00171	0.02337
0.51465	0.000532255	0.00104	0.02348
0.51536	0.000289053	0.00103	0.02444
0.51608	3.12577e-05	0.000650824	0.02447
0.51679	3.65939e-05	0.000836165	0.02471
0.5175	-0.000264246	0.0012	0.02386
0.51821	-0.000145796	0.00155	0.02316
0.51892	0.000250434	0.00196	0.02304
0.51964	0.000497648	0.00157	0.02196
0.52035	0.000978927	0.00186	0.02226
0.52106	0.000882607	0.00172	0.0219
0.52177	0.000404107	0.00157	0.02216
0.52248	0.000596402	0.00126	0.02343
0.52319	0.000928716	0.00156	0.02278
0.52391	0.00109	0.00127	0.0226
0.52462	0.000471964	0.00167	0.02251
0.52533	5.93747e-05	0.00153	0.02197
0.52604	4.23951e-05	0.00173	0.02203
0.52675	5.99025e-05	0.0018	0.02141
0.52747	0.000206902	0.00243	0.02213
0.52818	-0.000423609	0.00257	0.02307
0.52889	-0.000308892	0.00208	0.02295
0.5296	0.000299245	0.00141	0.02266
0.53031	0.00148	0.000448775	0.02161
0.53102	0.00177	0.000605567	0.02111
0.53174	0.00165	0.000403359	0.02083
0.53245	0.00125	0.00113	0.01992
0.53316	0.000684031	0.00155	0.01925
0.53387	0.00044411	0.00197	0.01946
0.53458	0.000376799	0.0022	0.02011
0.5353	0.000297767	0.00181	0.02007
0.53601	0.000742753	0.00146	0.01945
0.53672	0.000585391	0.00185	0.01896
0.53743	0.000431529	0.00225	0.01891
0.53814	0.000331051	0.00243	0.01989
0.53885	0.000359332	0.00178	0.01992
0.53957	0.000308742	0.00165	0.01991
0.54028	-4.51661e-05	0.00173	0.01902
0.54099	5.54273e-05	0.00199	0.0187
0.5417	0.000614538	0.00194	0.01926
0.54241	0.00121	0.00132	0.01987
0.54313	0.00131	0.000344767	0.01922
0.54384	0.000820147	-0.000266048	0.01811
0.54455	0.000572866	-0.000153196	0.01744
0.54526	0.000293453	0.000430683	0.01753
0.54597	-5.0833e-05	0.00111	0.01716
0.54668	-0.000310737	0.00183	0.01723
0.5474	-0.000195258	0.0018	0.01774
0.54811	0.000249677	0.00177	0.01789
0.54882	0.000775361	0.00113	0.0182
0.54953	0.00129	0.000975131	0.01762
0.55024	0.00123	0.000955835	0.01717
0.55096	0.00137	0.00165	0.01755
0.55167	0.00142	0.00138	0.01635
0.55238	0.00114	0.00208	0.01693
0.55309	0.00143	0.00202	0.01764
0.5538	0.001	0.00241	0.01953
0.55451	0.00129	0.00192	0.02015
0.55523	0.0012	0.00181	0.01949
0.55594	0.00143	0.00153	0.01822
0.55665	0.00187	0.00173	0.01693
0.55736	0.00214	0.00206	0.01735
0.55807	0.00198	0.0022	0.01806
0.55879	0.00134	0.00223	0.01847
0.5595	0.00125	0.00255	0.01849
0.56021	0.00139	0.00289	0.01846
0.56092	0.00126	0.00201	0.01754
0.56163	0.00169	0.00132	0.01596
0.56234	0.00162	0.0011	0.01534
0.56306	0.00147	0.00245	0.01596
0.56377	0.00152	0.00346	0.01669
0.56448	0.00168	0.00304	0.01723
0.56519	0.00144	0.00205	0.01712
0.5659	0.000772758	0.00105	0.01749
0.56662	0.000146411	0.00086224	0.01762
0.56733	0.000323522	0.00161	0.01788
0.56804	0.000500464	0.00245	0.01842
0.56875	0.000869933	0.00201	0.01779
0.56946	0.00113	0.00133	0.01687
0.57017	0.000677313	0.00075331	0.01609
0.57089	0.000779164	0.000959653	0.01593
0.5716	0.000806169	0.00142	0.01649
0.57231	0.000773293	0.00147	0.01737
0.57302	0.000450029	0.00186	0.01821
0.57373	0.000211163	0.00253	0.01928
0.57445	0.000887545	0.00306	0.01945
0.57516	0.00134	0.0033	0.0191
0.57587	0.000476561	0.00254	0.01827
0.57658	-0.000323431	0.00177	0.01719
0.57729	-0.000386349	0.00184	0.01685
0.578	7.78751e-05	0.00167	0.01715
0.57872	0.000566901	0.00212	0.01738
0.57943	0.00117	0.00116	0.01699
0.58014	0.00121	0.000917015	0.01671
0.58085	0.00125	0.00113	0.01628
0.58156	0.000666384	0.00169	0.01547
0.58228	0.000276419	0.00205	0.01525
0.58299	-0.000236935	0.00148	0.01484
0.5837	-0.000945553	0.000888758	0.0145
0.58441	-0.000730779	0.00025881	0.0142
0.58512	0.000150835	0.000451558	0.01416
0.58583	0.000684089	0.000499407	0.01451
0.58655	0.00101	0.00124	0.01486
0.58726	0.000780801	0.000982023	0.01451
0.58797	0.000866132	0.00138	0.01466
0.58868	0.000722087	0.00117	0.01441
0.58939	0.000583456	0.00137	0.01467
0.59011	0.000525008	0.00144	0.01432
0.59082	0.000953548	0.0017	0.01409
0.59153	0.00161	0.00199	0.01461
0.59224	0.0021	0.00128	0.01458
0.59295	0.00192	0.00139	0.01495
0.59366	0.0016	0.00148	0.01437
0.59438	0.00163	0.0023	0.01387
0.59509	0.00143	0.00223	0.01312
0.5958	0.000540249	0.00131	0.01269
0.59651	0.000171262	0.00068282	0.01263
0.59722	0.00043792	0.000701007	0.01358
0.59794	0.00128	0.00124	0.01345
0.59865	0.00141	0.00188	0.01292
0.59936	0.00083513	0.002	0.01292
0.60007	0.00042837	0.00163	0.01341
0.60078	-0.000187738	0.001	0.01407
0.60149	6.42799e-06	0.000675815	0.01512
0.60221	0.000688166	0.000860923	0.01458
0.60292	0.00144	0.0014	0.01383
0.60363	0.00149	0.00194	0.01304
0.60434	0.000744879	0.00229	0.0136
0.60505	0.00111	0.00149	0.01419
0.60577	0.00176	0.00126	0.01471
0.60648	0.00234	0.000947115	0.0147
0.60719	0.00213	0.000500748	0.01363
0.6079	0.0014	0.000516344	0.01307
0.60861	0.000460162	0.000206187	0.0122
0.60932	0.000225218	0.000660429	0.0124
0.61004	0.000555412	0.000605851	0.01256
0.61075	0.000535986	0.000522184	0.01286
0.61146	0.00077818	0.000830983	0.01323
0.61217	0.000614892	0.00136	0.01348
0.61288	0.000532896	0.00158	0.01357
0.61359	0.000654	0.00159	0.0136
0.61431	0.000217262	0.00135	0.01394
0.61502	0.000141511	0.000815022	0.01366
0.61573	0.000134739	0.000693968	0.01362
0.61644	-0.00017477	0.000371581	0.01249
0.61715	0.000249133	0.000418189	0.0119
0.61787	0.000438171	0.00109	0.01191
0.61858	0.000408828	0.000952258	0.0122
0.61929	0.000713903	0.000900676	0.01213
0.62	0.000343893	0.00103	0.01237
0.62071	0.000432355	0.00136	0.01231
0.62142	-5.80637e-06	0.00174	0.01264
0.62214	3.36609e-05	0.00239	0.0129
0.62285	5.15492e-05	0.00239	0.01266
0.62356	0.000708319	0.00238	0.01228
0.62427	0.00169	0.00164	0.01212
0.62498	0.00193	0.00102	0.01203
0.6257	0.00101	0.000768098	0.01218
0.62641	0.000426914	0.00108	0.01188
0.62712	-0.000306441	0.00101	0.01154
0.62783	0.00027551	0.000307359	0.01131
0.62854	0.00105	0.000286874	0.01111
0.62925	0.00155	0.000525225	0.01084
0.62997	0.0023	0.00134	0.01105
0.63068	0.00194	0.00176	0.01127
0.63139	0.0015	0.00166	0.01122
0.6321	0.00094154	0.00201	0.01096
0.63281	0.00124	0.00189	0.01105
0.63353	0.00132	0.00191	0.01106
0.63424	0.00078314	0.00205	0.01135
0.63495	-0.000187893	0.00155	0.01096
0.63566	-0.000361396	0.00159	0.01049
0.63637	0.000415846	0.00142	0.00994
0.63708	0.0008364	0.00138	0.00988
0.6378	0.000735205	0.0014	0.01018
0.63851	0.000291205	0.00109	0.01116
0.63922	-0.000159701	0.00104	0.01203
0.63993	0.000519376	0.000613173	0.01128
0.64064	0.000808894	0.000896461	0.01013
0.64136	0.00072146	0.000738802	0.00922
0.64207	0.000510274	0.00134	0.01006
0.64278	0.000611292	0.000996186	0.01113
0.64349	0.00144	0.000870105	0.01199
0.6442	0.00183	0.00103	0.01182
0.64491	0.00166	0.0012	0.01161
0.64563	0.00121	0.00192	0.0118
0.64634	0.000785692	0.00268	0.01147
0.64705	0.000298747	0.00231	0.01164
0.64776	4.60527e-05	0.00172	0.01169
0.64847	0.000319546	0.000640732	0.0115
0.64919	0.000391679	0.000163984	0.01128
0.6499	0.00054568	0.000391284	0.01073
0.65061	0.00069819	0.00109	0.01014
0.65132	0.000493945	0.00168	0.01033
0.65203	0.000595151	0.00222	0.01046
0.65274	0.00029219	0.00217	0.01042
0.65346	0.000495628	0.00166	0.0095
0.65417	0.000881335	0.00135	0.00893
0.65488	0.000556638	0.00141	0.00994
0.65559	0.000378078	0.00188	0.01096
0.6563	0.00032845	0.00212	0.01153
0.65702	0.000364948	0.00186	0.01085
0.65773	0.000596816	0.00125	0.01049
0.65844	0.000674573	0.000367819	0.00998
0.65915	0.00108	0.000516831	0.00975
0.65986	0.00137	0.000830526	0.00886
0.66057	0.00165	0.00131	0.00865
0.66129	0.00132	0.00114	0.00903
0.662	0.00137	0.00116	0.00951
0.66271	0.00139	0.000940732	0.01
0.66342	0.00154	0.00068469	0.01006
0.66413	0.00138	0.000557315	0.01051
0.66485	0.00115	0.000168151	0.01037
0.66556	0.00062722	0.00013237	0.0096
0.66627	8.40721e-05	0.000486077	0.00844
0.66698	0.000560306	0.000512697	0.00759
0.66769	0.000358545	0.000921785	0.00805
0.6684	0.000809116	0.00108	0.00888
0.66912	0.00048196	0.00102	0.00959
0.66983	-7.90578e-06	0.000883744	0.00985
0.67054	0.000169358	0.000488485	0.00928
0.67125	-7.87284e-05	0.00149	0.0097
0.67196	-0.000124676	0.00264	0.01016
0.67268	-5.34767e-05	0.00291	0.01079
0.67339	7.86782e-05	0.00229	0.01036
0.6741	0.000131468	0.00124	0.00959
0.67481	0.000596576	0.000573148	0.00858
0.67552	0.000702372	0.000375034	0.0086
0.67623	0.00134	0.000488095	0.00898
0.67695	0.00151	0.000816937	0.00943
0.67766	0.00175	0.000620856	0.00936
0.67837	0.00153	0.000580006	0.00934
0.67908	0.000851292	0.000731007	0.00923
0.67979	0.00108	0.00172	0.00944
0.68051	0.0013	0.00235	0.00948
0.68122	0.0014	0.00214	0.00917
0.68193	0.000860793	0.00192	0.0086
0.68264	0.000894929	0.00155	0.00813
0.68335	0.000942639	0.00131	0.00787
0.68406	0.00104	0.00119	0.00773
0.68478	0.000592979	0.00143	0.00782
0.68549	-0.000244754	0.00175	0.00818
0.6862	-0.000639373	0.00105	0.00844
0.68691	-0.000748868	0.000604872	0.00842
0.68762	0.000129869	0.000436188	0.00841
0.68834	0.00065524	0.000710813	0.00826
0.68905	0.00115	0.0017	0.00849
0.68976	0.00139	0.00222	0.00884
0.69047	0.00148	0.00222	0.00866
0.69118	0.000734085	0.00202	0.00837
0.69189	-0.000186271	0.0016	0.00813
0.69261	-0.000692935	0.0018	0.00815
0.69332	-0.000106987	0.00147	0.0084
0.69403	0.000729763	0.00116	0.00813
0.69474	0.00109	0.00101	0.00756
0.69545	0.00123	0.00171	0.00793
0.69617	0.00152	0.00211	0.00813
0.69688	0.00146	0.00199	0.00842
0.69759	0.00121	0.00147	0.0086
0.6983	0.000694427	0.00122	0.00816
0.69901	9.50129e-05	0.00136	0.00817
0.69972	9.07466e-05	0.00122	0.0078
0.70044	-7.01869e-05	0.000860723	0.007
0.70115	0.000111268	0.000951518	0.007
0.70186	6.88669e-05	0.000603428	0.00676
0.70257	0.000263443	0.000446641	0.00701
0.70328	0.000479022	0.000212123	0.00722
0.70399	6.50982e-05	0.0005401	0.00709
0.70471	0.000249359	0.00136	0.00729
0.70542	0.000128846	0.00168	0.00701
0.70613	-7.09894e-05	0.00241	0.00728
0.70684	-0.000510894	0.00257	0.00797
0.70755	-0.000748584	0.00263	0.00835
0.70827	-0.000732407	0.0019	0.00884
0.70898	2.35671e-05	0.00112	0.00855
0.70969	0.000627584	0.00119	0.00781
0.7104	0.000983807	0.00132	0.00704
0.71111	0.000788922	0.00161	0.00705
0.71182	0.000517355	0.00142	0.00706
0.71254	0.000256208	0.00069729	0.00743
0.71325	-0.000113572	0.000467058	0.00803
0.71396	-0.000926501	0.000574436	0.00826
0.71467	-0.000767826	0.00172	0.0087
0.71538	-0.00015031	0.00262	0.00866
0.7161	0.00103	0.00262	0.00801
0.71681	0.0017	0.00215	0.00773
0.71752	0.00152	0.00154	0.00718
0.71823	0.00123	0.00164	0.007
0.71894	0.000667993	0.00116	0.00693
0.71965	0.000922186	0.000621988	0.00675
0.72037	0.000892502	0.000219476	0.00686
0.72108	0.000402205	0.000374647	0.00688
0.72179	-3.30863e-05	0.00075217	0.00698
0.7225	-0.000352217	0.00111	0.00741
0.72321	0.000208063	0.00169	0.00785
0.72393	0.000556664	0.00188	0.00793
0.72464	0.000373306	0.00165	0.00778
0.72535	0.000597281	0.000964364	0.00715
0.72606	0.00103	0.00084016	0.00732
0.72677	0.00142	0.000711735	0.00755
0.72748	0.00134	0.000798512	0.00757
0.7282	0.000609808	0.000477586	0.00682
0.72891	-0.000208667	0.000544991	0.00637
0.72962	-0.000372816	0.00103	0.00639
0.73033	0.000253841	0.00164	0.0063
0.73104	0.000712239	0.00211	0.00639
0.73176	0.00107	0.00179	0.00597
0.73247	0.000999376	0.00151	0.00579
0.73318	0.00143	0.00107	0.00548
0.73389	0.00156	0.00107	0.00538
0.7346	0.00146	0.000985784	0.0055
0.73531	0.00143	0.000646743	0.00553
0.73603	0.00154	0.000351024	0.00577
0.73674	0.0015	0.000122303	0.00559
0.73745	0.00149	0.000358488	0.00546
0.73816	0.00112	0.000546875	0.00537
0.73887	0.000903839	0.000745284	0.00597
0.73959	0.00107	0.00069298	0.00696
0.7403	0.0016	0.000939037	0.0075
0.74101	0.00205	0.00141	0.00753
0.74172	0.00181	0.00141	0.0072
0.74243	0.00132	0.000798395	0.00679
0.74314	0.00107	0.000878773	0.00675
0.74386	0.00112	0.00134	0.00692
0.74457	0.00104	0.00173	0.00653
0.74528	0.000990927	0.00152	0.00642
0.74599	0.001	0.00111	0.00616
0.7467	0.0011	0.00132	0.00596
0.74742	0.00141	0.00173	0.00609
0.74813	0.00147	0.0018	0.00629
0.74884	0.00185	0.00157	0.00656
0.74955	0.00175	0.00127	0.00685
0.75026	0.00161	0.00125	0.00663
0.75097	0.00157	0.00204	0.0066
0.75169	0.00181	0.00231	0.00623
0.7524	0.00135	0.00224	0.00634
0.75311	0.000990021	0.00196	0.00719
0.75382	0.000904334	0.00149	0.00735
0.75453	0.00129	0.00174	0.00737
0.75524	0.00156	0.00134	0.00649
0.75596	0.00154	0.00117	0.00613
0.75667	0.00154	0.0011	0.00579
0.75738	0.000897215	0.00119	0.00588
0.75809	0.000726305	0.00171	0.00588
0.7588	0.000448454	0.00209	0.00603
0.75952	0.000568691	0.00229	0.00644
0.76023	0.000645899	0.00232	0.00639
0.76094	0.000620398	0.0021	0.00613
0.76165	0.00104	0.0019	0.0058
0.76236	0.00183	0.00176	0.00573
0.76307	0.00214	0.00157	0.00603
0.76379	0.00201	0.0012	0.00591
0.7645	0.00155	0.000972723	0.00564
0.76521	0.00123	0.000704564	0.00542
0.76592	0.00073789	0.000652442	0.00553
0.76663	0.000781497	0.000872399	0.00571
0.76735	0.00107	0.00137	0.00648
0.76806	0.00111	0.00246	0.00705
0.76877	0.000651694	0.00265	0.00657
0.76948	0.000586705	0.00206	0.00541
0.77019	0.00116	0.00114	0.00431
0.7709	0.00202	0.000815209	0.00454
0.77162	0.00211	0.000811122	0.00455
0.77233	0.00166	0.000871938	0.00507
0.77304	0.00153	0.000629183	0.00484
0.77375	0.00106	0.000503159	0.0052
0.77446	0.000733186	0.000594857	0.00529
0.77518	5.22858e-05	0.00116	0.00556
0.77589	-0.000187104	0.00166	0.00563
0.7766	-0.000131202	0.00173	0.00577
0.77731	-0.000290319	0.00156	0.00584
0.77802	0.000279971	0.00121	0.00559
0.77873	0.000956671	0.0012	0.0055
0.77945	0.002	0.00112	0.00538
0.78016	0.00248	0.00129	0.00557
0.78087	0.00235	0.00178	0.00656
0.78158	0.00153	0.00218	0.0072
0.78229	0.000511818	0.00215	0.00702
0.78301	0.000333283	0.00252	0.0067
0.78372	0.000373004	0.00266	0.00662
0.78443	0.0005451	0.00257	0.00687
0.78514	0.000725832	0.00157	0.00616
0.78585	0.00122	0.000933473	0.00551
0.78656	0.00172	0.000751838	0.00515
0.78728	0.00194	0.000870171	0.00531
0.78799	0.00134	0.00137	0.00578
0.7887	0.000751721	0.00176	0.00573
0.78941	0.000586813	0.00215	0.00565
0.79012	0.000482849	0.00196	0.00505
0.79084	0.000604526	0.00147	0.00497
0.79155	0.000630611	0.00119	0.00537
0.79226	0.000599176	0.00117	0.00538
0.79297	0.000102663	0.00146	0.00593
0.79368	-0.000206251	0.00191	0.00605
0.79439	-0.000337688	0.00198	0.0059
0.79511	-5.51704e-05	0.00188	0.00535
0.79582	0.000836915	0.00141	0.00451
0.79653	0.00132	0.00155	0.00483
0.79724	0.00172	0.0019	0.00527
0.79795	0.00151	0.00165	0.00555
0.79866	0.00155	0.00121	0.00507
0.79938	0.00176	0.000970902	0.00429
0.80009	0.00192	0.00117	0.0043
0.8008	0.00184	0.00179	0.00476
0.80151	0.00182	0.00205	0.00541
0.80222	0.00113	0.00178	0.00497
0.80294	0.00102	0.000809252	0.00424
0.80365	0.000841358	0.000578456	0.0041
0.80436	0.00108	0.0014	0.00441
0.80507	0.00112	0.00214	0.00492
0.80578	0.000815083	0.00249	0.00482
0.80649	0.00062914	0.00226	0.00501
0.80721	0.000658748	0.00135	0.00505
0.80792	0.000720928	0.0016	0.00555
0.80863	0.000952551	0.00167	0.00615
0.80934	0.00105	0.00188	0.00648
0.81005	0.00115	0.00176	0.00663
0.81077	0.00139	0.000939543	0.00578
0.81148	0.00101	0.000280749	0.00478
0.81219	0.000524641	5.28071e-05	0.00427
0.8129	0.000254465	0.000149772	0.004
0.81361	4.8027e-05	0.000600259	0.0045
0.81432	0.000612621	0.000770107	0.0045
0.81504	0.00125	0.00133	0.00437
0.81575	0.00153	0.00134	0.00456
0.81646	0.00131	0.00168	0.00508
0.81717	0.000724019	0.00182	0.00553
0.81788	8.86818e-05	0.00202	0.00538
0.8186	-0.000108754	0.00236	0.00533
0.81931	9.08249e-05	0.00233	0.00521
0.82002	3.16778e-05	0.00198	0.00548
0.82073	0.00033669	0.00171	0.00528
0.82144	0.000255573	0.00147	0.00495
0.82215	0.000443452	0.00164	0.00477
0.82287	0.00052041	0.00198	0.00431
0.82358	0.000417929	0.00178	0.0038
0.82429	2.62031e-05	0.0014	0.00338
0.825	-0.000425839	0.000820382	0.00367
0.82571	-0.000363224	0.000815516	0.00404
0.82642	-0.00012206	0.000951483	0.00447
0.82714	0.000767929	0.00111	0.00433
0.82785	0.00091226	0.000921693	0.00364
0.82856	0.000736524	0.000894743	0.00374
0.82927	0.000723272	0.000937782	0.00404
0.82998	0.000621811	0.000751846	0.00436
0.8307	0.000624545	0.000724142	0.00441
0.83141	0.000208861	0.000505028	0.00423
0.83212	-0.00041736	0.00104	0.0045
0.83283	-0.000652909	0.0013	0.00481
0.83354	-0.000366793	0.00158	0.00484
0.83425	0.000312591	0.0015	0.00447
0.83497	0.000875982	0.00165	0.0042
0.83568	0.000816516	0.00165	0.00432
0.83639	0.00106	0.00166	0.00461
0.8371	0.00127	0.000760586	0.0045
0.83781	0.00132	-0.000139446	0.00413
0.83853	0.00105	-0.00101	0.00381
0.83924	0.00076672	-0.000721787	0.00366
0.83995	0.000952047	0.000468665	0.00431
0.84066	0.00115	0.00151	0.0048
0.84137	0.00141	0.00173	0.00504
0.84208	0.00136	0.00116	0.00439
0.8428	0.000801363	0.000644081	0.0037
0.84351	0.000530873	0.000372971	0.00337
0.84422	0.000184452	0.000445739	0.00347
0.84493	0.000770335	0.000434492	0.0035
0.84564	0.00141	0.00054203	0.00404
0.84636	0.00113	0.000392869	0.00424
0.84707	0.000616618	0.000794069	0.00399
0.84778	0.000384963	0.00137	0.00411
0.84849	0.000201852	0.00162	0.00443
0.8492	0.000580521	0.00113	0.0046
0.84991	0.000340582	0.000336418	0.00431
0.85063	0.000605973	8.60764e-05	0.00388
0.85134	0.00122	0.000321292	0.00385
0.85205	0.000913037	0.000451698	0.0045
0.85276	0.000794049	0.001	0.00531
0.85347	0.000703174	0.000993952	0.00539
0.85419	0.00113	0.000852658	0.00528
0.8549	0.00137	0.000424473	0.00464
0.85561	0.00101	7.25842e-05	0.00443
0.85632	0.000862599	0.000515686	0.00415
0.85703	0.00079301	0.00127	0.00432
0.85774	0.00107	0.00195	0.00425
0.85846	0.00121	0.00176	0.0038
0.85917	0.000463859	0.00181	0.00345
0.85988	0.000249392	0.0013	0.00337
0.86059	-9.28583e-05	0.00125	0.0038
0.8613	-0.000112199	0.000840269	0.00416
0.86201	0.000186109	0.000674854	0.00426
0.86273	0.000377486	0.000789323	0.00424
0.86344	0.00112	0.000846191	0.00418
0.86415	0.00143	0.00116	0.00426
0.86486	0.0016	0.00151	0.00407
0.86557	0.00145	0.00163	0.00368
0.86629	0.000691672	0.00168	0.00363
0.867	0.000254516	0.00202	0.00414
0.86771	0.000161535	0.00179	0.00412
0.86842	0.000355633	0.00146	0.00367
0.86913	0.000833683	0.00117	0.00333
0.86984	0.00113	0.00112	0.00333
0.87056	0.00112	0.00126	0.0038
0.87127	0.000703387	0.0011	0.0037
0.87198	0.000529806	0.00123	0.00342
0.87269	0.000554596	0.00135	0.00358
0.8734	0.00122	0.00119	0.00346
0.87412	0.00132	0.000858014	0.00342
0.87483	0.00105	0.000606743	0.00308
0.87554	0.000499403	0.000919159	0.00317
0.87625	0.000398127	0.00159	0.00356
0.87696	0.000375437	0.00208	0.00402
0.87767	0.000873039	0.00205	0.00433
0.87839	0.000898537	0.00183	0.00428
0.8791	0.000976296	0.00133	0.00398
0.87981	0.000609116	0.00167	0.00405
0.88052	0.000469387	0.00192	0.00405
0.88123	0.000234304	0.00197	0.00396
0.88194	0.000357274	0.00143	0.00407
0.88266	0.000958735	0.000724879	0.00379
0.88337	0.00139	0.000370258	0.00344
0.88408	0.00142	0.00106	0.00356
0.88479	0.00105	0.00189	0.00413
0.8855	0.000696273	0.00195	0.0042
0.88622	0.00063107	0.00119	0.00401
0.88693	0.00123	0.000720587	0.00338
0.88764	0.00141	0.000535385	0.00302
0.88835	0.00165	0.00108	0.00316
0.88906	0.00162	0.00131	0.00347
0.88977	0.0019	0.00126	0.0033
0.89049	0.0023	0.00109	0.00349
0.8912	0.00233	0.000854132	0.00356
0.89191	0.00214	0.000994156	0.00403
0.89262	0.0015	0.00111	0.00445
0.89333	0.00105	0.00159	0.00456
0.89405	0.000875165	0.00182	0.00453
0.89476	0.00114	0.00182	0.00417
0.89547	0.00134	0.00114	0.00367
0.89618	0.00161	0.000778112	0.00352
0.89689	0.0016	0.000753286	0.00367
0.8976	0.00166	0.00139	0.00388
0.89832	0.00144	0.00142	0.00372
0.89903	0.00145	0.00111	0.00366
0.89974	0.00183	0.000871792	0.00346
0.90045	0.0021	0.000860617	0.00326
0.90116	0.00174	0.00121	0.00301
0.90188	0.000918917	0.00109	0.00241
0.90259	0.000217579	0.00124	0.00222
0.9033	-4.57729e-05	0.00135	0.0027
0.90401	0.000103593	0.00185	0.00358
0.90472	0.000653159	0.00255	0.00401
0.90543	0.00118	0.00211	0.00364
0.90615	0.00106	0.00199	0.00343
0.90686	0.000696037	0.00157	0.00319
0.90757	0.000532007	0.00164	0.00335
0.90828	0.000859901	0.00152	0.00324
0.90899	0.00135	0.00115	0.00321
0.9097	0.00135	0.00042766	0.00314
0.91042	0.000973721	9.05465e-05	0.0034
0.91113	0.000512285	3.75103e-05	0.00331
0.91184	0.000335702	0.000303175	0.00334
0.91255	-0.000218061	0.000977286	0.0034
0.91326	-0.00054558	0.00137	0.00341
0.91398	-0.000351927	0.00161	0.00331
0.91469	-1.43641e-05	0.00155	0.0034
0.9154	0.000330963	0.0012	0.00344
0.91611	-0.000104438	0.00111	0.0038
0.91682	-0.00031797	0.00148	0.00365
0.91753	-0.000346706	0.00139	0.00335
0.91825	-0.000357717	0.0014	0.00347
0.91896	-0.000241095	0.000997444	0.00359
0.91967	-0.000453181	0.00128	0.00386
0.92038	-0.000362662	0.00162	0.00391
0.92109	-0.000122562	0.00176	0.00364
0.92181	-3.57219e-05	0.00152	0.00355
0.92252	0.000296251	0.00123	0.00316
0.92323	0.000414374	0.00117	0.00307
0.92394	0.00071824	0.0011	0.00283
0.92465	0.00118	0.0014	0.00304
0.92536	0.000906631	0.00142	0.00308
0.92608	0.000404231	0.00109	0.00299
0.92679	0.000176921	0.00104	0.00305
0.9275	-0.000198664	0.00107	0.00312
0.92821	-7.22599e-06	0.00157	0.00338
0.92892	0.000434032	0.00167	0.00364
0.92963	0.00108	0.00148	0.00368
0.93035	0.00131	0.00127	0.00359
0.93106	0.00111	0.000834181	0.00325
0.93177	0.000905968	0.000458527	0.00308
0.93248	0.000966471	0.000416838	0.00326
0.93319	0.00102	0.00044268	0.00297
0.93391	0.001	0.000494821	0.00253
0.93462	0.0012	0.000299043	0.00233
0.93533	0.00123	0.000116512	0.00243
0.93604	0.00143	0.000334378	0.00269
0.93675	0.000922981	0.000379646	0.0029
0.93746	0.000800982	0.00078689	0.00305
0.93818	0.000763752	0.00147	0.00279
0.93889	0.000711445	0.00197	0.00251
0.9396	0.000890885	0.00238	0.00228
0.94031	0.000813946	0.00225	0.00235
0.94102	0.000755994	0.0023	0.00259
0.94174	0.000944239	0.00218	0.00291
0.94245	0.000429405	0.00178	0.00325
0.94316	0.00018597	0.00143	0.0031
0.94387	0.000114881	0.0013	0.00286
0.94458	0.00059954	0.00109	0.00241
0.94529	0.000880366	0.000583501	0.0021
0.94601	0.000929122	0.000259201	0.00241
0.94672	0.00119	0.000308796	0.00257
0.94743	0.00138	0.000638796	0.003
0.94814	0.00111	0.00102	0.00313
0.94885	0.000592798	0.0012	0.00311
0.94956	0.000387896	0.00131	0.00312
0.95028	0.000557237	0.0014	0.00291
0.95099	0.000605353	0.0009697	0.00254
0.9517	0.000988102	0.000783332	0.00193
0.95241	0.00102	0.000688315	0.00176
0.95312	0.00136	0.000832407	0.0018
0.95384	0.0014	0.00109	0.00235
0.95455	0.000842475	0.00118	0.00289
0.95526	0.000743963	0.00104	0.00334
0.95597	0.000749385	0.00099617	0.0034
0.95668	0.000801448	0.0011	0.00302
0.95739	0.000623567	0.00121	0.00294
0.95811	0.000606686	0.00142	0.00283
0.95882	0.000477021	0.00158	0.00284
0.95953	0.00056453	0.0022	0.00294
0.96024	0.000336653	0.0024	0.00303
0.96095	0.000350006	0.00218	0.0029
0.96167	0.000384347	0.00164	0.00235
0.96238	0.000786199	0.00112	0.00196
0.96309	0.000943725	0.000680124	0.00229
0.9638	0.00124	0.000538185	0.00248
0.96451	0.00131	0.000765415	0.00288
0.96522	0.00105	0.000990255	0.00292
0.96594	0.000726189	0.00117	0.00317
0.96665	0.000513804	0.00119	0.00313
0.96736	0.000473794	0.00136	0.00286
0.96807	0.000540325	0.00095294	0.00262
0.96878	0.000645803	0.000735498	0.00246
0.96949	0.000616429	0.000736011	0.00269
0.97021	0.000882751	0.00104	0.00263
0.97092	0.000984432	0.00179	0.0029
0.97163	0.00114	0.00225	0.00307
0.97234	0.000869179	0.00163	0.00326
0.97305	0.000642987	0.00102	0.00281
0.97377	0.000850644	0.000702512	0.00236
0.97448	0.000729095	0.00116	0.00246
0.97519	0.000735134	0.00201	0.0028
0.9759	0.000528775	0.00229	0.00327
0.97661	0.000616652	0.00191	0.00304
0.97732	0.00067397	0.00115	0.00304
0.97804	0.000987823	0.000247359	0.00283
0.97875	0.00118	0.00016959	0.00275
0.97946	0.00121	0.000537601	0.00252
0.98017	0.00132	0.000959369	0.00247
0.98088	0.00161	0.00104	0.00253
0.9816	0.00173	0.00127	0.00262
0.98231	0.00144	0.00139	0.00245
0.98302	0.000346882	0.00173	0.00235
0.98373	0.000207069	0.0014	0.0023
0.98444	0.00024736	0.000840162	0.00245
0.98515	0.000459126	0.000809811	0.00272
0.98587	0.000870497	0.00135	0.00282
0.98658	0.00042673	0.00209	0.00299
0.98729	-2.13032e-05	0.00218	0.00284
0.988	-0.000252078	0.00159	0.00264
0.98871	-7.60015e-05	0.00133	0.00235
0.98942	0.000719721	0.00145	0.00218
0.99014	0.000787098	0.00189	0.00234
0.99085	0.000702761	0.00193	0.0023
0.99156	0.00071506	0.00193	0.00227
0.99227	0.000976029	0.00163	0.00239
0.99298	0.00139	0.00121	0.00241
0.9937	0.00146	0.000982253	0.00229
0.99441	0.00127	0.000977701	0.00224
0.99512	0.000786647	0.000955414	0.00258
0.99583	0.000742153	0.00103	0.00281
0.99654	0.000970973	0.00114	0.00266
0.99725	0.000681674	0.00159	0.0024
0.99797	0.000288205	0.00197	0.00229
0.99868	-0.000120942	0.00174	0.00249
0.99939	-0.000204986	0.00173	0.0028
1.0001	-0.000251758	0.00145	0.00265
1.00081	1.31987e-05	0.0011	0.00263
1.00153	-7.3511e-05	0.0011	0.0025
1.00224	-7.26417e-05	0.00114	0.00266
1.00295	-0.000239674	0.0012	0.00252
1.00366	9.51896e-05	0.00126	0.00247
1.00437	0.000757185	0.000925181	0.00241
1.00508	0.000879437	0.00107	0.00236
1.0058	0.000631415	0.0013	0.00254
1.00651	0.00043394	0.00127	0.0026
1.00722	0.000299734	0.00136	0.00294
1.00793	9.9885e-05	0.00108	0.00308
1.00864	0.000125215	0.00102	0.00282
1.00935	0.000166451	0.0012	0.00292
1.01007	0.000657289	0.00168	0.00317
1.01078	0.00143	0.00149	0.00308
1.01149	0.00164	0.00128	0.003
1.0122	0.0017	0.000944116	0.00279
1.01291	0.00151	0.000790305	0.00268
1.01363	0.00122	0.000639521	0.00195
1.01434	0.000931631	0.000686049	0.00143
1.01505	0.000627588	0.00068454	0.00138
1.01576	0.000305233	0.000894521	0.00192
1.01647	6.21048e-05	0.000659675	0.00217
1.01718	0.000111831	0.000382647	0.002
1.0179	0.000392114	0.000608641	0.00201
1.01861	0.000657903	0.001	0.00229
1.01932	0.00088149	0.00112	0.00271
1.02003	0.000441978	0.00113	0.00275
1.02074	0.000395917	0.00126	0.00256
1.02145	0.000384706	0.00134	0.0025
1.02217	0.000347997	0.00135	0.00263
1.02288	-8.31837e-05	0.000862166	0.00249
1.02359	-0.000555985	0.000500132	0.0019
1.0243	-0.000351182	0.000437342	0.00149
1.02501	0.000120836	0.000160391	0.00114
1.02573	0.00049728	0.000243674	0.0013
1.02644	0.00021776	0.000648661	0.00172
1.02715	0.000138769	0.00109	0.00244
1.02786	0.000102591	0.000872321	0.00283
1.02857	3.80699e-05	0.000554836	0.00293
1.02928	0.00039337	0.00049228	0.00262
1.03	0.000395807	0.000992204	0.00248
1.03071	0.000617609	0.00137	0.00218
1.03142	0.000755654	0.00123	0.00198
1.03213	0.000918067	0.00101	0.00163
1.03284	0.000667627	0.0012	0.0017
1.03356	0.000603164	0.00133	0.00218
1.03427	0.000696377	0.00134	0.00255
1.03498	0.000871087	0.00132	0.00285
1.03569	0.000707354	0.00122	0.00287
1.0364	0.000892818	0.00171	0.00273
1.03711	0.000929347	0.00179	0.00298
1.03783	0.00102	0.00162	0.0031
1.03854	0.00102	0.00113	0.00316
1.03925	0.000821837	0.000992144	0.00263
1.03996	0.000871238	0.00131	0.00225
1.04067	0.00087813	0.00134	0.00206
1.04138	0.00111	0.00109	0.00193
1.0421	0.00145	0.000702592	0.00191
1.04281	0.00148	0.000778624	0.00179
1.04352	0.00153	0.000766551	0.00151
1.04423	0.00122	0.000760141	0.00127
1.04494	0.000960496	0.000943061	0.000964341
1.04566	0.000820618	0.00112	0.00123
1.04637	0.000804616	0.0015	0.00193
1.04708	0.000458961	0.00185	0.00256
1.04779	0.000434146	0.00191	0.00301
1.0485	0.000309535	0.0018	0.0033
1.04921	0.00038245	0.0017	0.00301
1.04993	0.000208446	0.00132	0.0024
1.05064	-0.000208138	0.00153	0.0019
1.05135	-0.00022081	0.00144	0.00169
1.05206	0.000171377	0.00143	0.00203
1.05277	0.000378455	0.0015	0.00233
1.05348	0.00034555	0.00171	0.00271
1.0542	0.000103659	0.00192	0.00282
1.05491	0.00014294	0.00166	0.00244
1.05562	0.000546737	0.00147	0.00232
1.05633	0.000965912	0.00121	0.00213
1.05704	0.00112	0.00119	0.00213
1.05776	0.000944396	0.0015	0.00227
1.05847	0.000585342	0.00141	0.00214
1.05918	0.000588332	0.00128	0.00224
1.05989	0.000711855	0.000818727	0.00236
1.0606	0.00162	0.000860704	0.00223
1.06131	0.00161	0.00123	0.00197
1.06203	0.00131	0.00151	0.0017
1.06274	0.00105	0.00145	0.00207
1.06345	0.000666364	0.00138	0.00267
1.06416	0.000794318	0.0014	0.00289
1.06487	0.000529949	0.00139	0.00282
1.06559	0.000264995	0.00143	0.0028
1.0663	0.000644848	0.00142	0.00257
1.06701	0.000922157	0.00137	0.00262
1.06772	0.000800496	0.00132	0.00232
1.06843	0.000405369	0.00119	0.00207
1.06914	0.000319022	0.00103	0.00187
1.06986	0.000738573	0.000850103	0.00184
1.07057	0.00125	0.000684639	0.00209
1.07128	0.00134	0.000527309	0.00266
1.07199	0.00143	0.000680507	0.00274
1.0727	0.00127	0.00103	0.0024
1.07341	0.00137	0.00158	0.00196
1.07413	0.00131	0.00179	0.00183
1.07484	0.000916591	0.00179	0.00222
1.07555	0.000246069	0.0016	0.00227
1.07626	-0.000173421	0.00139	0.00247
1.07697	-0.000145364	0.00143	0.00258
1.07769	0.000137158	0.00166	0.00259
1.0784	0.000164623	0.00154	0.00241
1.07911	7.86739e-05	0.0012	0.00231
1.07982	0.0001331	0.00108	0.00214
1.08053	0.000165471	0.00102	0.00208
1.08124	0.000694992	0.00153	0.00217
1.08196	0.000598111	0.00169	0.00208
1.08267	0.000649101	0.00195	0.0021
1.08338	0.000711065	0.00153	0.00202
1.08409	0.000982919	0.00122	0.00183
1.0848	0.00119	0.00106	0.00176
1.08551	0.00103	0.00109	0.00204
1.08623	0.00103	0.0011	0.00231
1.08694	0.000809952	0.000982919	0.00235
1.08765	0.000901914	0.00113	0.00218
1.08836	0.000694764	0.00148	0.0018
1.08907	0.000166274	0.00156	0.00189
1.08979	-4.98109e-05	0.00138	0.00207
1.0905	0.000196827	0.00129	0.00207
1.09121	0.00043227	0.00132	0.0021
1.09192	0.000753607	0.00144	0.00229
1.09263	0.000608826	0.00153	0.00245
1.09334	0.000459309	0.00176	0.00274
1.09406	0.000462225	0.00213	0.00284
1.09477	0.000794454	0.00205	0.00258
1.09548	0.000733128	0.00216	0.00219
1.09619	0.000444673	0.00188	0.00176
1.0969	0.000192164	0.00184	0.00181
1.09761	0.000452749	0.00186	0.00188
1.09833	0.000632182	0.00183	0.00206
1.09904	0.000746149	0.00137	0.00188
1.09975	0.000702565	0.00121	0.0019
1.10046	0.000966175	0.000987608	0.00172
1.10117	0.00102	0.00106	0.00169
1.10189	0.00129	0.00111	0.00154
1.1026	0.00125	0.00111	0.00162
1.10331	0.00084143	0.00115	0.00184
1.10402	0.000694184	0.00136	0.00165
1.10473	0.000420457	0.00137	0.00154
1.10544	0.000535378	0.00124	0.00131
1.10616	0.00067038	0.00165	0.00148
1.10687	0.000446105	0.00142	0.00168
1.10758	0.000355252	0.0014	0.00179
1.10829	0.000617084	0.00147	0.0021
1.109	0.000925549	0.00143	0.00197
1.10971	0.000510676	0.00155	0.0018
1.11043	0.000168967	0.00101	0.00187
1.11114	0.000289024	0.000801766	0.00202
1.11185	0.000689206	0.000661362	0.00215
1.11256	0.00106	0.000642781	0.00218
1.11327	0.00143	0.000543126	0.00188
1.11399	0.00138	0.000306715	0.00145
1.1147	0.00119	0.00012284	0.00122
1.11541	0.000827801	-1.52546e-05	0.0011
1.11612	0.000813845	0.00027361	0.00126
1.11683	0.00103	0.000695255	0.00149
1.11754	0.00103	0.00078777	0.00154
1.11826	0.000759028	0.000930816	0.00164
1.11897	0.000591689	0.00103	0.00182
1.11968	0.000515616	0.000992955	0.00167
1.12039	0.00072107	0.000899345	0.00171
1.1211	0.000948514	0.000829628	0.00156
1.12181	0.0012	0.00122	0.00174
1.12253	0.00113	0.00134	0.0019
1.12324	0.000538084	0.00122	0.00178
1.12395	0.000620405	0.00101	0.00189
1.12466	0.000602271	0.000765537	0.00195
1.12537	0.000332016	0.000735719	0.00192
1.12609	1.6066e-05	0.000766802	0.00164
1.1268	-2.90145e-05	0.000991044	0.00126
1.12751	0.000569985	0.00132	0.00141
1.12822	0.00123	0.00138	0.00159
1.12893	0.000923147	0.00129	0.00175
1.12964	0.000759244	0.00103	0.00158
1.13036	0.000361015	0.000540812	0.00116
1.13107	0.000496417	0.000185139	0.000880191
1.13178	0.000645103	0.00016552	0.000876166
1.13249	0.000119826	0.000552903	0.00124
1.1332	-0.000218314	0.00117	0.00179
1.13391	-0.000308964	0.00149	0.00219
1.13463	-0.000215034	0.00152	0.00234
1.13534	0.000357537	0.00122	0.00223
1.13605	0.000863313	0.00109	0.00223
1.13676	0.00109	0.00105	0.00238
1.13747	0.000857584	0.00136	0.00237
1.13819	0.000260221	0.00146	0.00229
1.1389	0.000337575	0.00153	0.0021
1.13961	0.000745415	0.00137	0.00179
1.14032	0.000945316	0.00126	0.00181
1.14103	0.000860047	0.00142	0.00203
1.14174	0.000667486	0.00173	0.00242
1.14246	0.000861418	0.00212	0.00273
1.14317	0.000734695	0.002	0.00271
1.14388	0.000489057	0.00188	0.00254
1.14459	-4.24873e-05	0.00161	0.00236
1.1453	3.46181e-05	0.00123	0.00209
1.14601	0.000553993	0.00127	0.00188
1.14673	0.00102	0.0016	0.00195
1.14744	0.00119	0.00184	0.002
1.14815	0.000961346	0.00188	0.00208
1.14886	0.000795513	0.00151	0.00204
1.14957	0.000481394	0.00105	0.0019
1.15029	0.000379991	0.00119	0.00185
1.151	0.000379497	0.00112	0.0019
1.15171	0.000536086	0.00112	0.00181
1.15242	0.000721173	0.00105	0.00214
1.15313	0.000693162	0.00114	0.00211
1.15384	0.000598205	0.00122	0.00232
1.15456	0.000742042	0.00111	0.00201
1.15527	0.000888731	0.00121	0.00149
1.15598	0.00106	0.00146	0.00141
1.15669	0.000814923	0.0017	0.00177
1.1574	0.00067523	0.00181	0.00208
1.15811	0.000781497	0.00122	0.00203
1.15883	0.00079148	0.000743615	0.00176
1.15954	0.000648836	0.000615454	0.0018
1.16025	0.000223737	0.00090758	0.00192
1.16096	8.29156e-05	0.00128	0.00204
1.16167	6.45139e-05	0.00115	0.00175
1.16239	0.000653762	0.000770396	0.00154
1.1631	0.0011	0.000407067	0.00152
1.16381	0.00127	0.000270155	0.00154
1.16452	0.000997859	0.000406595	0.00156
1.16523	0.000607376	0.000558536	0.0013
1.16594	0.000460804	0.000660749	0.0014
1.16666	0.000229413	0.000699192	0.00183
1.16737	0.000525506	0.000767501	0.00207
1.16808	0.000948038	0.000544514	0.0021
1.16879	0.000920482	0.00036592	0.0016
1.1695	0.00101	0.000671114	0.00146
1.17021	0.00106	0.000863404	0.00138
1.17093	0.00105	0.00136	0.00175
1.17164	0.000761935	0.00133	0.00218
1.17235	0.00023192	0.00143	0.00226
1.17306	-2.98504e-05	0.00124	0.00202
1.17377	5.25376e-05	0.000701327	0.00152
1.17449	0.000234929	0.000501809	0.00133
1.1752	0.000178428	0.000451985	0.0014
1.17591	2.3285e-06	0.000729966	0.00136
1.17662	2.48281e-05	0.00109	0.00167
1.17733	0.00033096	0.00105	0.00131
1.17804	0.00036347	0.00091517	0.00151
1.17876	0.000158068	0.00074469	0.00138
1.17947	5.33938e-05	0.000480136	0.00147
1.18018	7.95941e-05	0.000337971	0.00133
1.18089	0.000316014	0.000368239	0.00125
1.1816	0.000760438	0.000722215	0.00121
1.18231	0.00113	0.00101	0.00141
1.18303	0.00103	0.00104	0.00144
1.18374	0.00086461	0.000858011	0.00148
1.18445	0.000133259	0.000820174	0.00155
1.18516	1.12335e-05	0.00109	0.00169
1.18587	-9.44111e-05	0.00117	0.00169
1.18659	5.7171e-05	0.00141	0.00181
1.1873	0.000225402	0.00133	0.00193
1.18801	0.000726527	0.00134	0.00184
1.18872	0.00104	0.00105	0.00152
1.18943	0.00119	0.000980539	0.00119
1.19014	0.000695611	0.000957223	0.00119
1.19086	0.000173739	0.00119	0.00145
1.19157	0.000107652	0.00119	0.00175
1.19228	0.000616974	0.000727321	0.0015
1.19299	0.000894353	5.72531e-05	0.00094798
1.1937	0.000890681	0.000144494	0.000629702
1.19441	0.000594482	0.000671832	0.000501461
1.19513	0.000312836	0.000930971	0.00101
1.19584	0.000592776	0.000951436	0.00135
1.19655	0.000966739	0.000557228	0.00141
1.19726	0.00113	0.000950145	0.0014
1.19797	0.000931956	0.0011	0.00143
1.19869	0.000521761	0.000880346	0.00155
1.1994	0.000656374	0.000455135	0.00174
1.20011	0.000960158	0.000147515	0.00173
1.20082	0.000771899	0.00053654	0.00147
1.20153	0.000544647	0.000873914	0.00132
1.20224	0.000255464	0.000985113	0.00132
1.20296	0.000138985	0.000954344	0.00164
1.20367	9.14144e-05	0.000665365	0.00142
1.20438	0.000155842	0.000714979	0.00125
1.20509	0.000178938	0.000870116	0.00109
1.2058	0.000155796	0.000642624	0.00118
1.20651	0.000408402	0.000712407	0.00128
1.20723	0.000783611	0.000454473	0.00111
1.20794	0.00101	0.000918822	0.00131
1.20865	0.000991105	0.00131	0.00165
1.20936	0.000657909	0.00139	0.00212
1.21007	0.000739576	0.00147	0.00204
1.21078	0.000569741	0.00151	0.0016
1.2115	0.000725448	0.00162	0.00137
1.21221	0.00091855	0.00163	0.0016
1.21292	0.00113	0.00164	0.00219
1.21363	0.00114	0.00143	0.00233
1.21434	0.00104	0.00136	0.00216
1.21506	0.000905761	0.00148	0.00199
1.21577	0.00061554	0.00166	0.00193
1.21648	0.000590626	0.00191	0.00187
1.21719	0.000456964	0.00158	0.00152
1.2179	0.000649216	0.00124	0.00104
1.21861	0.00050794	0.000957418	0.000653909
1.21933	0.000842871	0.000695158	0.000459408
1.22004	0.00112	0.000880238	0.00108
1.22075	0.00126	0.000973731	0.00113
1.22146	0.00127	0.0015	0.00135
1.22217	0.00102	0.00179	0.00132
1.22288	0.000518611	0.00203	0.00139
1.2236	0.000193906	0.0016	0.0013
1.22431	0.000189031	0.0011	0.00112
1.22502	0.000582245	0.000887902	0.000984479
1.22573	0.000622518	0.000976872	0.00142
1.22644	0.000145678	0.000933439	0.00169
1.22716	0.000128812	0.000537593	0.00172
1.22787	7.4015e-05	0.00053139	0.00157
1.22858	0.00017307	0.000664963	0.00134
1.22929	-5.78014e-05	0.00105	0.00136
1.23	0.000105011	0.000988284	0.00171
1.23071	0.000698862	0.000770623	0.0015
1.23143	0.000994005	0.000776731	0.00118
1.23214	0.000982511	0.00103	0.00102
1.23285	0.000463349	0.000925681	0.000925056
1.23356	3.33329e-05	0.000723881	0.000965794
1.23427	0.000136407	0.000364962	0.0006475
1.23498	0.000470902	0.000390415	0.000676317
1.2357	0.000892651	0.000487139	0.000897136
1.23641	0.00116	0.000786091	0.00111
1.23712	0.00139	0.000828596	0.00115
1.23783	0.00132	0.000954176	0.0013
1.23854	0.00106	0.0012	0.00153
1.23926	0.000909537	0.00127	0.0017
1.23997	0.00075711	0.00122	0.00173
1.24068	0.000608527	0.0011	0.00147
1.24139	0.000433632	0.0013	0.0015
1.2421	0.000276462	0.00159	0.00141
1.24281	0.000206695	0.00125	0.00136
1.24353	8.66168e-05	0.000987403	0.00142
1.24424	-0.000250555	0.000638398	0.00148
1.24495	-0.000436395	0.00106	0.00159
1.24566	2.07737e-05	0.00175	0.00182
1.24637	0.000663095	0.00216	0.00195
1.24708	0.0013	0.0019	0.00186
1.2478	0.00156	0.00136	0.00142
1.24851	0.00186	0.000829887	0.000906034
1.24922	0.00211	0.000756688	0.00103
1.24993	0.00173	0.000846573	0.00142
1.25064	0.00159	0.000839237	0.00158
1.25135	0.0015	0.00102	0.0016
1.25207	0.00153	0.00135	0.00136
1.25278	0.00139	0.00129	0.00122
1.25349	0.00113	0.000755988	0.00127
1.2542	0.000861513	0.00053137	0.00114
1.25491	0.00086114	0.000590184	0.000863839
1.25563	0.00047383	0.000511121	0.000723393
1.25634	0.000234785	0.000518941	0.0008918
1.25705	0.000232837	0.000596795	0.0013
1.25776	5.93823e-06	0.000885838	0.00141
1.25847	0.00016254	0.00123	0.00153
1.25918	-6.37131e-05	0.00137	0.00145
1.2599	-0.000153024	0.00156	0.00142
1.26061	0.000262986	0.00159	0.00164
1.26132	0.000544206	0.00152	0.00164
1.26203	0.000544501	0.00184	0.00162
1.26274	0.000337954	0.00208	0.00144
1.26345	0.000258748	0.00192	0.00125
1.26417	0.000638381	0.00148	0.00131
1.26488	0.000602773	0.00102	0.00119
1.26559	0.000287764	0.000770123	0.00122
1.2663	0.000233397	0.000953085	0.00147
1.26701	0.000304749	0.00121	0.00158
1.26773	0.000178615	0.00164	0.00157
1.26844	-0.000157093	0.00159	0.00138
1.26915	-0.000214729	0.00112	0.00114
1.26986	0.000178554	0.0007972	0.00108
1.27057	0.000371094	0.00039198	0.000889431
1.27128	0.000499694	0.000387858	0.000748721
1.272	0.000773782	0.000159325	0.000712723
1.27271	0.000957316	0.000168059	0.000997776
1.27342	0.000940243	0.000375226	0.00129
1.27413	0.000685057	0.000717567	0.00157
1.27484	0.000993187	0.00112	0.00148
1.27555	0.00119	0.00098609	0.00122
1.27627	0.000924098	0.000647762	0.000775532
1.27698	0.000312066	0.000498464	0.000422205
1.27769	0.000215879	0.000748101	0.000535162
1.2784	7.61719e-05	0.00090913	0.000931789
1.27911	0.000350534	0.00109	0.00112
1.27982	0.000408592	0.00124	0.00108
1.28054	0.000500492	0.00145	0.000720266
1.28125	0.000214157	0.00165	0.000684431
1.28196	-0.000279573	0.00165	0.000926441
1.28267	-0.000267704	0.00134	0.00123
1.28338	9.20642e-05	0.000872089	0.00125
1.2841	0.000223898	0.000706116	0.00137
1.28481	0.000278009	0.000874725	0.00117
1.28552	0.000420986	0.00125	0.00149
1.28623	0.000746739	0.00148	0.00147
1.28694	0.000906524	0.00132	0.0017
1.28765	0.00101	0.00105	0.00183
1.28837	0.000754789	0.000981231	0.00183
1.28908	0.000353024	0.00118	0.00156
1.28979	0.000269994	0.00144	0.00143
1.2905	-0.000122356	0.00155	0.00151
1.29121	-0.000184869	0.00133	0.00168
1.29192	8.73627e-06	0.00126	0.00194
1.29264	9.195e-05	0.00121	0.00179
1.29335	0.000178998	0.00148	0.0016
1.29406	0.000298816	0.00136	0.000985449
1.29477	0.000535076	0.00107	0.000647747
1.29548	0.000924612	0.00101	0.000789103
1.29619	0.000798567	0.00118	0.00114
1.29691	0.000307594	0.00122	0.00149
1.29762	5.82168e-06	0.000891475	0.00131
1.29833	0.000384186	0.00043601	0.00103
1.29904	0.00109	0.000514821	0.000880786
1.29975	0.00137	0.000687799	0.000913262
1.30047	0.00109	0.00066858	0.000862927
1.30118	0.000805261	0.000682324	0.000648809
1.30189	0.000858829	0.000931791	0.000473956
1.3026	0.00101	0.000897812	0.000580704
1.30331	0.000792857	0.000920192	0.00092921
1.30402	0.000277663	0.000726294	0.00113
1.30474	4.00737e-05	0.000869178	0.00161
1.30545	0.000291823	0.000988443	0.00179
1.30616	0.000577255	0.000619817	0.00153
1.30687	0.00106	0.000366487	0.00121
1.30758	0.0008577	0.000529618	0.0012
1.30829	0.000744288	0.000965564	0.00137
1.30901	0.000340381	0.00129	0.00133
1.30972	0.00037261	0.00123	0.0012
1.31043	0.000338116	0.00118	0.00143
1.31114	0.000623933	0.00090865	0.00145
1.31185	0.00054999	0.000893413	0.00137
1.31257	0.000566876	0.000681519	0.000885859
1.31328	0.000717756	0.000604637	0.000750652
1.31399	0.00070872	0.000429034	0.000657748
1.3147	0.000522164	0.00039664	0.000674043
1.31541	0.000207238	0.000200447	0.000635323
1.31612	0.000176294	0.000570265	0.000783838
1.31684	0.000567084	0.000864036	0.00111
1.31755	0.0011	0.000954436	0.00124
1.31826	0.00131	0.000567444	0.00124
1.31897	0.000693996	6.11393e-05	0.00112
1.31968	0.000332278	9.16595e-05	0.00119
1.32039	0.000149618	0.000174251	0.00117
1.32111	-0.000125702	0.000576759	0.00128
1.32182	-0.000174479	0.00046896	0.00124
1.32253	-0.000255131	0.000262062	0.00126
1.32324	0.000197632	8.12568e-05	0.00112
1.32395	0.000136654	0.000572133	0.00129
1.32466	-6.98421e-05	0.000937301	0.00138
1.32538	-0.000150822	0.00112	0.00148
1.32609	-4.06375e-05	0.00109	0.00125
1.3268	0.000396793	0.00131	0.00122
1.32751	0.000455378	0.00131	0.00105
1.32822	0.000186231	0.00117	0.000988468
1.32894	-0.000182499	0.000955038	0.000981523
1.32965	-8.68022e-05	0.000920726	0.0012
1.33036	0.000107632	0.000989504	0.00149
1.33107	0.000110417	0.00107	0.0015
1.33178	0.000248223	0.00134	0.00119
1.33249	0.000298111	0.00172	0.00144
1.33321	0.000781467	0.00217	0.00191
1.33392	0.00078067	0.00211	0.00238
1.33463	0.000473325	0.00156	0.00213
1.33534	0.000280421	0.000727092	0.0016
1.33605	0.000542656	0.000194048	0.00101
1.33676	0.000966006	6.63426e-05	0.00084937
1.33748	0.00115	0.000443899	0.000763373
1.33819	0.000687295	0.000566558	0.000663156
1.3389	0.000276716	0.000676379	0.000904286
1.33961	-0.000232437	0.000630106	0.00135
1.34032	-0.000120419	0.000526825	0.00165
1.34103	0.000284767	0.000186976	0.00154
1.34175	0.000363363	-7.68185e-05	0.00139
1.34246	0.000319914	0.000437652	0.00143
1.34317	-4.601e-05	0.00114	0.00155
1.34388	0.000319252	0.00157	0.00151
1.34459	0.000897296	0.00154	0.00125
1.34531	0.000959957	0.00133	0.000996883
1.34602	0.000667332	0.0013	0.000872771
1.34673	0.00044172	0.000925708	0.000813142
1.34744	0.000300745	0.000520604	0.00105
1.34815	0.000402527	0.0004857	0.00117
1.34886	0.000374869	0.000630958	0.00141
1.34958	0.00035288	0.000470665	0.00124
1.35029	0.000712591	0.000495192	0.00114
1.351	0.000993319	0.000442345	0.00119
1.35171	0.000942262	0.000852651	0.00135
1.35242	0.000742494	0.00126	0.00183
1.35313	0.000425553	0.00153	0.002
1.35385	0.000272095	0.00184	0.002
1.35456	0.000292283	0.00181	0.00181
1.35527	0.000232799	0.00124	0.00132
1.35598	0.000138897	0.000861323	0.00158
1.35669	0.000161214	0.00077835	0.00135
1.3574	-8.24337e-05	0.000855727	0.00127
1.35812	-1.01331e-05	0.000746079	0.00117
1.35883	0.000135991	0.00065274	0.000935668
1.35954	0.000114447	0.00107	0.00109
1.36025	0.000337565	0.00142	0.000971495
1.36096	0.000473586	0.00138	0.00108
1.36167	0.000610568	0.00102	0.000981724
1.36239	0.000363337	0.000532093	0.000766255
1.3631	-2.19188e-05	0.000320044	0.000641337
1.36381	-0.000305386	0.000293812	0.000687488
1.36452	-0.000243342	0.000307272	0.000955749
1.36523	-0.000129757	0.000496105	0.000921602
1.36595	0.000322681	0.000803296	0.000825472
1.36666	0.000402221	0.00117	0.000726568
1.36737	0.000246916	0.00133	0.000930007
1.36808	0.000506074	0.00148	0.00132
1.36879	0.000720528	0.00163	0.00147
1.3695	0.000946946	0.00154	0.00141
1.37022	0.000922969	0.00152	0.00123
1.37093	0.000632019	0.000994815	0.00119
1.37164	0.000509275	0.000736219	0.00134
1.37235	0.000290934	0.000288357	0.00125
1.37306	0.000149182	0.000116014	0.00135
1.37377	4.67105e-06	3.9043e-06	0.00129
1.37449	4.7485e-07	0.00019918	0.00136
1.3752	3.94511e-05	0.000313876	0.00131
1.37591	-7.6751e-06	0.000538613	0.00122
1.37662	-0.000107003	0.000517011	0.00136
1.37733	-0.000145018	0.000545946	0.00147
1.37804	-0.000123528	0.000460702	0.00136
1.37876	0.000160006	0.000443374	0.00103
1.37947	0.000332214	0.000398226	0.000859112
1.38018	0.000274589	0.000639747	0.00106
1.38089	6.79914e-05	0.000867205	0.00134
1.3816	0.000138423	0.000935511	0.00142
1.38232	0.000246781	0.00105	0.00148
1.38303	0.00076476	0.00132	0.00152
1.38374	0.000696805	0.00128	0.00146
1.38445	0.000279053	0.00116	0.00139
1.38516	5.22916e-05	0.000774477	0.00117
1.38587	-6.69583e-05	0.0004498	0.00102
1.38659	0.000422833	0.000992057	0.00119
1.3873	0.000655072	0.00128	0.0012
1.38801	0.000421265	0.00173	0.00127
1.38872	0.000277913	0.00141	0.00111
1.38943	0.000333563	0.000899115	0.000917477
1.39014	0.000645078	0.000857466	0.00103
1.39086	0.000535082	0.000858141	0.00126
1.39157	0.000228308	0.00124	0.00182
1.39228	0.000271147	0.000935518	0.00149
1.39299	0.000314995	0.000500457	0.00107
1.3937	0.000304513	0.000511001	0.000910041
1.39441	-1.7104e-05	0.000598403	0.0012
1.39513	2.50419e-05	0.00112	0.00162
1.39584	0.000300682	0.0012	0.0018
1.39655	0.000628759	0.00112	0.00178
1.39726	0.000954972	0.000730757	0.00143
1.39797	0.000731384	0.000731294	0.00104
1.39869	0.000729221	0.00087432	0.000715799
1.3994	0.000846376	0.000987094	0.000820783
1.40011	0.000898918	0.000950501	0.000720547
1.40082	0.000931856	0.000795401	0.000724992
1.40153	0.000676962	0.000555856	0.00057125
1.40224	0.000283964	0.000415506	0.000537972
1.40296	-4.75438e-05	0.000463665	0.000955187
1.40367	-4.34568e-05	0.000801764	0.00128
1.40438	0.000130737	0.00113	0.00163
1.40509	5.69223e-05	0.00123	0.00143
1.4058	0.000295287	0.00103	0.00111
1.40651	0.000547703	0.000965696	0.00112
1.40723	0.00065502	0.000689801	0.00123
1.40794	0.000708077	0.000362912	0.00134
1.40865	0.000377003	0.000107215	0.00113
1.40936	0.000167303	0.000131613	0.00074918
1.41007	0.000108662	9.69667e-05	0.000532722
1.41078	-7.82355e-05	0.000124143	0.000641294
1.4115	0.000297478	-8.56258e-05	0.00064404
1.41221	0.000564627	8.68843e-06	0.000750448
1.41292	0.000947128	0.000224569	0.000641573
1.41363	0.00105	0.000535242	0.000666238
1.41434	0.000883126	0.000878467	0.000955225
1.41505	0.000958498	0.000815428	0.00121
1.41577	0.000857135	0.000227195	0.00123
1.41648	0.000758121	0.000207208	0.00135
1.41719	0.000747564	0.000377037	0.00139
1.4179	0.000784529	0.000959269	0.00138
1.41861	0.000574471	0.00111	0.0012
1.41933	0.000471651	0.000841266	0.00106
1.42004	0.000478816	0.000763933	0.00121
1.42075	0.00080368	0.000409222	0.00148
1.42146	0.000980992	0.00039707	0.00149
1.42217	0.0011	0.000430897	0.0011
1.42288	0.00122	0.000760116	0.000891467
1.4236	0.00108	0.0012	0.00083835
1.42431	0.00107	0.00126	0.00116
1.42502	0.00105	0.0011	0.0015
1.42573	0.00101	0.000866194	0.00159
1.42644	0.00094465	0.00073349	0.00168
1.42715	0.00072262	0.000922115	0.0014
1.42787	0.000621779	0.00111	0.0013
1.42858	0.000699227	0.00111	0.00138
1.42929	0.00068214	0.000720632	0.00113
1.43	0.000610985	0.00056125	0.00112
1.43071	0.000576594	0.000332799	0.000757987
1.43142	0.000136941	0.000464775	0.000778573
1.43214	-2.83307e-05	0.000603611	0.000943955
1.43285	-3.89668e-05	0.00082392	0.00102
1.43356	0.000269118	0.00107	0.00114
1.43427	0.000297024	0.00106	0.00103
1.43498	-0.00013318	0.00125	0.000938711
1.43569	-0.000136802	0.00168	0.00102
1.43641	-2.11657e-05	0.00185	0.00107
1.43712	0.000199103	0.00141	0.00102
1.43783	0.000524728	0.000803035	0.000849573
1.43854	0.000298521	0.000496205	0.000370568
1.43925	0.00054863	0.000402189	0.000368349
1.43997	0.000815254	0.000723606	0.00069911
1.44068	0.00083638	0.000922231	0.00103
1.44139	0.000765565	0.00125	0.00147
1.4421	0.000730524	0.00132	0.00144
1.44281	0.000508863	0.00115	0.00107
1.44352	0.000362273	0.00116	0.000905653
1.44424	-8.29813e-05	0.00128	0.000967725
1.44495	-0.000405655	0.00137	0.00101
1.44566	-0.000259376	0.00118	0.000842782
1.44637	-1.6676e-06	0.000963047	0.000663027
1.44708	0.000361201	0.000860999	0.000491405
1.44779	0.000538752	0.000621576	0.000376944
1.44851	0.000565139	0.00032655	0.000309694
1.44922	0.000516106	0.000532456	0.000613421
1.44993	0.000481125	0.00106	0.00121
1.45064	0.000395185	0.00148	0.00186
1.45135	0.000249488	0.00127	0.00193
1.45206	0.000131386	0.000579032	0.00161
1.45278	0.000349453	0.000755929	0.00116
1.45349	0.000640589	0.00124	0.00107
1.4542	0.000690622	0.00153	0.00107
1.45491	0.000622866	0.00136	0.00104
1.45562	0.000446955	0.00108	0.00119
1.45633	0.000560307	0.000780922	0.0013
1.45705	0.00094623	0.000761891	0.00136
1.45776	0.0012	0.000698579	0.00111
1.45847	0.0014	0.000733184	0.000892213
1.45918	0.00123	0.000787219	0.000875901
1.45989	0.00102	0.000724198	0.000989334
1.46061	0.000990457	0.000901712	0.00102
1.46132	0.00103	0.00093707	0.000939985
1.46203	0.000889878	0.00121	0.000576818
1.46274	0.000631421	0.00144	0.000774556
1.46345	0.00042363	0.00156	0.00105
1.46416	0.000468816	0.00145	0.00133
1.46488	0.000404148	0.00111	0.00128
1.46559	0.000567309	0.00102	0.00109
1.4663	0.000448656	0.00126	0.00147
1.46701	0.000346022	0.00122	0.00157
1.46772	0.000374909	0.000886521	0.00153
1.46843	0.000312862	0.000609459	0.00132
1.46915	0.000515571	0.000460831	0.00119
1.46986	0.000712616	0.000706923	0.00134
1.47057	0.000735886	0.0007384	0.00126
1.47128	0.000668512	0.000378892	0.0011
1.47199	0.000546995	0.000298168	0.00117
1.4727	0.000368429	0.000644742	0.00135
1.47342	0.000302772	0.00112	0.00174
1.47413	0.000177714	0.00158	0.00194
1.47484	0.000279104	0.00168	0.00148
1.47555	0.000473864	0.00161	0.00111
1.47626	0.000331367	0.0016	0.00102
1.47697	0.000331251	0.00128	0.00107
1.47769	0.000279607	0.000887988	0.00119
1.4784	0.00024955	0.000862892	0.00105
1.47911	0.000255074	0.000964302	0.000898155
1.47982	0.000247941	0.00125	0.000795285
1.48053	0.000115861	0.0011	0.000683063
1.48124	-3.48991e-05	0.00102	0.00076363
1.48196	0.000127761	0.00103	0.00104
1.48267	0.000297291	0.00135	0.00129
1.48338	0.000676246	0.00128	0.00115
1.48409	0.000925831	0.000996007	0.0011
1.4848	0.00109	0.000412889	0.000672979
1.48552	0.00116	0.000155679	0.000402266
1.48623	0.000894516	0.000137586	0.000540548
1.48694	0.000624058	0.0003066	0.000881234
1.48765	0.000399815	0.000518497	0.00151
1.48836	0.000258761	0.000607479	0.00167
1.48907	0.000121944	0.000580754	0.00143
1.48979	0.000296587	0.000957856	0.0012
1.4905	0.000156601	0.00125	0.00106
1.49121	0.000380545	0.00141	0.00103
1.49192	8.45816e-05	0.0013	0.00106
1.49263	0.000316512	0.000819846	0.00103
[truncated: 1,902 more rows]

## Sheet: Figure 5b
p (r) (a.u.)	r (nm)
0	0.00117
0.5	0.00464
1	0.01451
1.5	0.02963
2	0.0488
2.5	0.07098
3	0.09562
3.5	0.12229
4	0.15057
4.5	0.18005
5	0.21034
5.5	0.24106
6	0.27184
6.5	0.30238
7	0.3327
7.5	0.36291
8	0.3931
8.5	0.42331
9	0.45337
9.5	0.48302
10	0.51201
10.5	0.54014
11	0.56738
11.5	0.59372
12	0.61918
12.5	0.64376
13	0.66746
13.5	0.6903
14	0.71227
14.5	0.73339
15	0.75365
15.5	0.77307
16	0.79165
16.5	0.80939
17	0.8263
17.5	0.84239
18	0.85766
18.5	0.87212
19	0.88577
19.5	0.89862
20	0.91068
20.5	0.92195
21	0.93243
21.5	0.94213
22	0.95106
22.5	0.95923
23	0.96663
23.5	0.97327
24	0.97917
24.5	0.98432
25	0.98873
25.5	0.99241
26	0.99536
26.5	0.99759
27	0.9991
27.5	0.9999
28	1
28.5	0.9994
29	0.99812
29.5	0.99618
30	0.9936
30.5	0.9904
31	0.98661
31.5	0.98224
32	0.9773
32.5	0.97183
33	0.96585
33.5	0.95936
34	0.9524
34.5	0.94498
35	0.93713
35.5	0.92886
36	0.92019
36.5	0.91114
37	0.90174
37.5	0.89201
38	0.88196
38.5	0.87161
39	0.86099
39.5	0.85011
40	0.839
40.5	0.82767
41	0.81615
41.5	0.80446
42	0.79261
42.5	0.78063
43	0.76854
43.5	0.75635
44	0.74409
44.5	0.73178
45	0.71944
45.5	0.70708
46	0.69473
46.5	0.68241
47	0.67011
47.5	0.65785
48	0.64563
48.5	0.63345
49	0.6213
49.5	0.60921
50	0.59716
50.5	0.58516
51	0.57321
51.5	0.56132
52	0.54948
52.5	0.53771
53	0.526
53.5	0.51435
54	0.50278
54.5	0.49128
55	0.47985
55.5	0.4685
56	0.45722
56.5	0.44603
57	0.43493
57.5	0.42391
58	0.41299
58.5	0.40215
59	0.39142
59.5	0.38078
60	0.37024
60.5	0.35981
61	0.34949
61.5	0.33927
62	0.32917
62.5	0.31918
63	0.30931
63.5	0.29956
64	0.28993
64.5	0.28043
65	0.27106
65.5	0.26181
66	0.2527
66.5	0.24373
67	0.23489
67.5	0.22619
68	0.21763
68.5	0.20921
69	0.20094
69.5	0.19281
70	0.18484
70.5	0.17701
71	0.16934
71.5	0.16183
72	0.15447
72.5	0.14728
73	0.14024
73.5	0.13337
74	0.12667
74.5	0.12013
75	0.11377
75.5	0.10758
76	0.10156
76.5	0.09572
77	0.09006
77.5	0.08458
78	0.07929
78.5	0.07418
79	0.06926
79.5	0.06453
80	0.05999
80.5	0.05564
81	0.05149
81.5	0.04754
82	0.04379
82.5	0.04024
83	0.03689
83.5	0.03373
84	0.03075
84.5	0.02796
85	0.02534
85.5	0.02289
86	0.0206
86.5	0.01847
87	0.0165
87.5	0.01467
88	0.01297
88.5	0.01142
89	0.00999
89.5	0.00869
90	0.00751
90.5	0.00644
91	0.00547
91.5	0.00461
92	0.00384
92.5	0.00317
93	0.00258
93.5	0.00206
94	0.00162
94.5	0.00125
95	0.000938567
95.5	0.000684216
96	0.000480547
96.5	0.000321929
97	0.000202731
97.5	0.000117321
98	6.00683e-05
98.5	2.53413e-05
99	7.50854e-06
99.5	9.38567e-07
100	0

## Sheet: Figure 5c
pH 3	diameter (nm)	particle number (%)		pH 7	diameter (nm)	particle number (%)
	6.02877	40.3141			40.2219	57.0137
	7.14062	100			48.6483	100
	8.45752	67.1025			58.84	52.4458
	10.0173	29.577			71.1668	16.3258
	11.8647	6.92327			86.076	2.37832
	14.0529	0.93213			104.109	0
	16.6445	0			125.919	0
	19.7142	0			152.299	0
	23.35	0			184.205	0
	27.6563	0			222.795	0
	32.7567	0			269.47	0
	38.7979	0			325.923	0
	45.9531	0			394.203	0
	54.428	0			476.787	0
	64.4658	0			576.672	0
	76.3549	3.67573e-05			697.484	0.002
	90.4365	3.13086e-05			843.604	0.00321
	107.115	2.69875e-05			1020.34	0.00521
	126.87	1.0666e-05			1234.09	0.00105
	150.268	3.81965e-06			1492.63	0.000352032
	177.981	0			1805.33	0
	210.804	0			2183.55	0
	249.682	6.70428e-08			2640.99	0
	295.729	3.69934e-07			3194.27	4.06254e-05
	350.269	4.30073e-07			3863.46	0.000343677
	414.867	1.16647e-06			4672.84	2.47093e-05
	491.378	2.59314e-07			5651.79	1.79489e-05
	582	1.4922e-08			6835.82	5.52922e-06
	689.335	0			8267.9	0
	816.465	0			10000	0
	10000	0			10000	0

## Sheet: Supplementary Figure 1
	number of residues	number of residues (%)
Val (V)	7	4.3
Tyr (Y)	8	5
Trp (W)	0	0
Thr (T)	2	1.2
Ser (S)	2	1.2
Pro (P)	2	1.2
Phe (F)	8	5
Met (M)	1	0.6
Lys (K)	0	0
Leu (L)	17	10.6
Ile (I)	0	0
His (H)	19	11.8
Gly (G)	49	30.4
Glu (E)	4	2.5
Gln (Q)	2	1.2
Cys (C)	0	0
Asp (D)	5	3.1
Asn (N)	3	1.9
Arg (R)	0	0
Ala (A)	32	19.9

## Sheet: Supplementary Figure 2
sequence		CA-CB
1	M
2	Q	-1.442
3	L	-0.885
4	Y	0.259
5	G
6	A	-1.785
7	P
8	A	-1.024
9	V	-0.139
10	G
11	G
12	V	0.15
13	V	-0.065
14	E	-0.676
15	N	1.937
16	A	-0.494
17	V	0.371
18	N	-0.441
19	A	-0.409
20	A	-0.265
21	E	-0.029
22	S	-0.04
23	G
24	A	-0.573
25	A	-0.376
26	A	-0.445
27	T	-0.26
28	H	0.098
29	D	0.61
30	A	-0.414
31	Q	-0.807
32	G
33	A	-0.609
34	Y	0.501
35	A	-0.757
36	E	-0.206
37	A	-0.417
38	D	0.802
39	T	-0.219
40	A	-0.64
41	G
42	V	0.175
43	L	-0.461
44	D	0.597
45	V	0.443
46	N	-0.49
47	H	0.776
48	A	-0.705
49	E	-0.467
50	H	-0.122
51	H	-0.326
52	D	0.073
53	G
54	V	-0.198
55	H	0.004
56	D	0.3
57	A	-0.618
58	S	-0.048
59	G
60	Y	-0.415
61	G
62	F
63	G
64	G
65	L
66	A	-0.733
67	G
68	H	-0.126
69	G
70	G
71	F	-0.043
72	A	-0.756
73	G
74	H	-0.101
75	G
76	L	-0.558
77	Y	-0.643
78	G
79	P
80	G
81	F	0.127
82	A	-0.764
83	G
84	H	-0.086
85	G
86	L	-0.567
87	L	-0.493
88	G
89	A	-0.423
90	G
91	Y	-0.617
92	A	-0.683
93	G
94	L	-0.401
95	G
96	L	-0.341
97	H	-0.102
98	G
99	A	-0.584
100	G
101	F	-0.04
102	A	-0.721
103	G
104	H	-0.079
105	G
106	L	-0.552
107	H	-0.11
108	G
109	A	-0.671
110	G
111	F	0.074
112	A	-0.72
113	G
114	H	-0.071
115	G
116	L	-0.541
117	Y	0.459
118	G
119	A	-0.571
120	G
121	F	0.099
122	A	-0.737
123	G
124	H	-0.089
125	G
126	L	-0.565
127	H	-0.103
128	G
129	F	-0.095
130	A	-0.866
131	G
132	H	-0.095
133	G
134	L	-0.56
135	Y	0.291
136	G
137	A
138	G
139	F	-0.196
140	A	-0.735
141	G
142	H	-0.114
143	G
144	L
145	G
146	L
147	G
148	G
149	L	-0.555
150	H	-0.073
151	G
152	A	-0.958
153	L	-0.483
154	G
155	H	-0.073
156	G
157	A	-0.671
158	L	-0.904
159	A	-1.144
160	H	-0.626
161	Y	0.463

## Sheet: Supplementary Figure 3
salt concentration (mM)	1000	500	100	0
pH	protein concnetration (uM)
4	40
5	25	65
5.5	20	40	65	100
6	20	25	30	35
6.5	20	25	27.5	30
7	25	30	35	35
8	50	65	130	130

## Sheet: Supplementary Figure 9
sequence		CA-CB
1	G
2	H	-0.3718
3	G
4	L	-0.63915
5	Y	0.29824
6	G
7	A	-0.48935
8	G
9	F	-0.00738
10	A	-0.67141
11	G
12	H	-0.07852
13	G
14	H	-0.60826
15	L	-0.08776
16	G
17	F	-0.26526
18	A	-0.97987
19	G
20	H	-0.08776
21	G
22	L	-0.76892
23	Y	-0.28868

## Sheet: Supplementary Figure 10
		pH 3.3				pH 4				pH 5				pH 6				pH 7
	residue	15N (ppm)	1H (ppm)	intensity		15N (ppm)	1H (ppm)	intensity		15N (ppm)	1H (ppm)	intensity		15N (ppm)	1H (ppm)	intensity		15N (ppm)	1H (ppm)	intensity
	H2	117.701	8.797	14454523		117.725	8.799	12967505		118.463	8.563	4.05192e+06		118.702	8.488	8530834		119.336	8.303	1271261
	G3	110.401	8.559	8423344		110.393	8.564	12143155		110.397	8.555	9510183		110.403	8.52	4669866		110.163	8.37	2845290
	L4	122.155	8.227	9218297		122.154	8.232	9685501		122.153	8.235	6133505		122.148	8.24	8990317		122.084	8.239	5928520
	Y5	120.708	8.256	8414267		120.671	8.258	8673126		120.592	8.255	4625220		120.399	8.24	7072924		120.353	8.154	7076319
	G6	110.682	8.271	8747542		110.658	8.274	9569996		110.622	8.269	6015746		110.524	8.252	9496010		110.316	8.218	4481923
	A7	123.767	8.187	7993899		123.995	7.678	10575984		123.764	8.194	5822712		123.741	8.194	9334139		123.691	8.191	4299099
	G8	107.76	8.379	7643175		107.774	8.384	8335536		107.775	8.387	5794650		107.798	8.386	8971251		107.857	8.386	2944018
	F9	120.161	8.045	9020057		120.165	8.05	9389887		120.164	8.048	5702974		120.183	8.041	9420051		120.014	8.206	8223273
	A10	125.889	8.287	8563441		125.891	8.294	9304876		125.904	8.296	5921515		125.977	8.301	9074667		126.11	8.342	6564026
	G11	107.485	7.866	10471357		107.513	7.901	10930591		107.5	7.901	7336569		107.439	7.876	11375712		107.257	7.766	5525249
	H12	117.738	8.364	10473054		117.704	8.353	6971918		117.798	8.326	12887638		118.102	8.278	11336463		118.99	8.087	1.2903e+06
	G13	109.749	8.487	7795705		109.76	8.493	10092825		109.768	8.483	9009820		109.804	8.456	6963656		110.085	8.405	2494114
	L14	121.445	8.171	9701342		121.439	8.176	10361358		121.454	8.178	6609157		121.498	8.179	9945825		121.631	8.194	7375881
	H15	118.434	8.581	8510841		118.398	8.584	10238607		118.482	8.566	3.89563e+06		118.718	8.497	7626914		119.385	8.293	1.33449e+06
	G16	109.649	8.292	9974880		109.628	8.294	12165736		109.626	8.289	10383044		109.616	8.271	8670404		109.663	8.222	1292353
	F17	120.352	8.187	10796691		120.347	8.19	11864531		120.346	8.188	8017265		120.338	8.178	11550783		120.216	8.025	6272392
	A18	126.334	8.373	9162311		126.253	8.386	9832218		126.212	8.385	6315998		126.136	8.373	9426775		126.14	8.328	6153243
	G19	107.214	7.855	8386339		107.234	7.857	10524785		107.223	7.841	7575073		107.172	7.782	11071146		107.068	7.638	4514511
	H20	117.738	8.364	10473054		117.717	8.359	6971918		117.806	8.339	14217145		118.138	8.265	10528148		119.102	8.082	1.05136e+06
	G21	109.997	8.471	8607278		110.055	8.469	10083629		110.067	8.467	8109564		110.08	8.45	10485326		110.147	8.387	3505758
	L22	121.879	8.09	9573608		122.02	8.11	9816061		122.034	8.114	5405580		122.005	8.117	7247840		121.897	8.123	9539818
	Y23	122.484	7.936	8733914		123.769	8.192	8728870		124.25	7.632	5109315		124.316	7.62	5348831		124.473	7.601	4043092

[truncated: 7 more sheets: Supplementary Figure 12a, Supplementary Figure 12b, Supplementary Figure 12c, Supplementary Figure 13a, Supplementary Figure 13b, Supplementary Figure 14a, Supplementary Figure 14b]
